# Supplementary material for: Tetra-μ-chlorido-bis­(18-crown-6)platinum(II)dipotassium(I)
Source: Acta Crystallogr Sect E Struct Rep Online. 2010 May 19;66(Pt 6):m667. doi: 10.1107/S1600536810016648 (PMC2979449; doi:10.1107/S1600536810016648)
Supplement: Supplementary file 1 [file e-66-0m667-sup1.cif]

##############################################################################
###                                                                        ###
###        Electronic paper (Acta Crystallographica Section E)             ###
###                                                                        ###
##############################################################################
#                                                                            #
# This CIF contains the data in a paper accepted for publication in Acta     #
# Crystallographica Section E. It conforms to the requirements of Notes      #
# for Authors for Section E, and has been peer reviewed under the auspices   #
# of the IUCr Commission on Journals.                                        #
#                                                                            #
# Full details of the Crystallographic Information File format               #
# are given in the paper "The Crystallographic Information File (CIF):       #
# a New Standard Archive File for Crystallography" by S. R. Hall, F. H.      #
# Allen and I. D. Brown [Acta Cryst. (1991), A47, 655-685].                  #
#                                                                            #
# The current version of the core CIF dictionary is obtainable from          #
# ftp://ftp.iucr.org/pub/cif_core.dic. The current version number is 2.4.    #
#                                                                            #
# Software is freely available for graphical display of the structure(s) in  #
# this CIF.  For information consult the CIF home page http://www.iucr.org/  #
# cif/home.html                                                              #
#                                                                            #
# This file may be used for bona fide research purposes within the           #
# scientific community so long as proper attribution is given to the journal # 
# article from which it was obtained.                                        #
#                                                                            #
##############################################################################
                                             
data_global
_audit_creation_method     'form.cif (version 2.0)'
_journal_data_validation_number     ?
_journal_date_recd_electronic     2010-04-29
_journal_date_accepted     2010-05-06
_journal_name_full     'Acta Crystallographica, Section E'
_journal_year     2010
_journal_volume     66
_journal_issue      6
_journal_page_first     m667
_journal_page_last     m667
_journal_paper_category     QM
_journal_coeditor_code     IS2544
_publ_contact_author_name     'Ravindran Durai Nayagam, B'
_publ_contact_author_address
;
Department of Chemistry
Popes College
Sawyerpuram 628251
Tamilnadu
India
;
_publ_contact_author_email     'b_ravidurai@yahoo.com'
_publ_contact_author_fax     '?'
_publ_contact_author_phone     '+919443290387'
_publ_section_title
;
Tetra-\m-chlorido-bis(18-crown-6)platinum(II)dipotassium(I)
;
loop_
    _publ_author_name
    _publ_author_address
    'Ravindran Durai Nayagam, B.'
; Department of Chemistry
 Popes College
 Sawyerpuram 628 251
 India
;
    'Samuel Robinson Jebas'
;     Department of Physics
 Sethupathy Government Arts College
 Ramanathapuram 623 502
 Tamilnadu
 India
;
    'Kalavathy, D.'
;
Department of Physics
Popes College
Sawyerpuram 628 251
India
;
    'Murugesan, R.'
;
Department of Chemistry
T.D.M.N.S. College
T. Kallikulam
Tamilnadu
India
;
    'Dieter Schollmeyer'
;     Institut f\"ur Organische Chemie
 Universit\"at Mainz
 Duesbergweg 10-14
 55099 Mainz
 Germany
;
data_I
_audit_creation_method     SHELXL-97
_chemical_name_systematic
;
Tetra-\m-chlorido-bis(18-crown-6)platinum(II)dipotassium(I)
;
_chemical_name_common
;
;
_chemical_formula_moiety     'C24 H48 Cl4 K2 O12 Pt'
_chemical_formula_sum     'C24 H48 Cl4 K2 O12 Pt'
_chemical_formula_iupac     '[K2 Pt Cl4 (C12 H24 O6)2]'
_chemical_formula_weight     943.71
_chemical_melting_point     ?
_symmetry_cell_setting     monoclinic
_symmetry_space_group_name_H-M     'P 21/c'
_symmetry_space_group_name_Hall     '-P 2ybc'
loop_
    _symmetry_equiv_pos_as_xyz
    'x, y, z'
    '-x, y+1/2, -z+1/2'
    '-x, -y, -z'
    'x, -y-1/2, z-1/2'
_cell_length_a     11.6307(6)
_cell_length_b     8.4715(4)
_cell_length_c     19.1586(9)
_cell_angle_alpha     90.00
_cell_angle_beta     107.3248(11)
_cell_angle_gamma     90.00
_cell_volume     1802.05(15)
_cell_formula_units_Z     2
_cell_measurement_reflns_used     8198
_cell_measurement_theta_min     2.6
_cell_measurement_theta_max     27.8
_cell_measurement_temperature     173(2)
_exptl_crystal_description     plate
_exptl_crystal_colour     orange
_exptl_crystal_size_max     0.39
_exptl_crystal_size_mid     0.37
_exptl_crystal_size_min     0.08
_exptl_crystal_density_diffrn     1.739
_exptl_crystal_density_meas     ?
_exptl_crystal_density_method     'not measured'
_exptl_crystal_F_000     944
_exptl_absorpt_coefficient_mu     4.474
_exptl_absorpt_correction_type     'multi-scan'
_exptl_absorpt_process_details     '(<i>SADABS</i>; Bruker, 2008)'
_exptl_absorpt_correction_T_min     0.409
_exptl_absorpt_correction_T_max     0.699
_exptl_special_details
;
;
_diffrn_ambient_temperature     173(2)
_diffrn_radiation_type     MoK\a
_diffrn_radiation_wavelength     0.71073
_diffrn_radiation_monochromator     graphite
_diffrn_measurement_device_type     'Bruker SMART APEXII CCD'
_diffrn_measurement_device     '\k-geometry diffractometer'
_diffrn_measurement_method     '\w scan'
_diffrn_detector_area_resol_mean     ?
_diffrn_reflns_number     15436
_diffrn_reflns_av_R_equivalents     0.0362
_diffrn_reflns_av_sigmaI/netI     0.0333
_diffrn_reflns_theta_min     1.83
_diffrn_reflns_theta_max     27.80
_diffrn_reflns_theta_full     27.80
_diffrn_measured_fraction_theta_max     0.997
_diffrn_measured_fraction_theta_full     0.997
_diffrn_reflns_limit_h_min     -11
_diffrn_reflns_limit_h_max     15
_diffrn_reflns_limit_k_min     -11
_diffrn_reflns_limit_k_max     10
_diffrn_reflns_limit_l_min     -24
_diffrn_reflns_limit_l_max     25
_diffrn_standards_number     ?
_diffrn_standards_interval_count     ?
_diffrn_standards_interval_time     ?
_diffrn_standards_decay_%     ?
_refine_special_details
;
Refinement of <i>F</i>^2^ against ALL reflections. The weighted <i>R</i>-factor
wR and goodness of fit <i>S</i> are based on <i>F</i>^2^, conventional
<i>R</i>-factors <i>R</i> are based on <i>F</i>, with <i>F</i> set to zero for
negative <i>F</i>^2^. The threshold expression of <i>F</i>^2^ >
\s(<i>F</i>^2^) is used only for calculating <i>R</i>-factors(gt) etc. and is
not relevant to the choice of reflections for refinement. <i>R</i>-factors
based on <i>F</i>^2^ are statistically about twice as large as those based on
<i>F</i>, and <i>R</i>- factors based on ALL data will be even larger.
;
_reflns_number_total     4252
_reflns_number_gt     3659
_reflns_threshold_expression     I>2\s(I)
_refine_ls_structure_factor_coef     Fsqd
_refine_ls_matrix_type     full
_refine_ls_R_factor_all     0.0259
_refine_ls_R_factor_gt     0.0203
_refine_ls_wR_factor_ref     0.0525
_refine_ls_wR_factor_obs     0.0500
_refine_ls_goodness_of_fit_ref     1.036
_refine_ls_restrained_S_all     1.036
_refine_ls_number_reflns     4252
_refine_ls_number_parameters     196
_refine_ls_number_restraints     0
_refine_ls_hydrogen_treatment     constr
_refine_ls_weighting_scheme     calc
_refine_ls_weighting_details
         'calc w=1/[\s^2^(Fo^2^)+(0.0229P)^2^+0.3938P] where P=(Fo^2^+2Fc^2^)/3'
_atom_sites_solution_hydrogens     geom
_atom_sites_solution_primary     direct
_atom_sites_solution_secondary     difmap
_refine_ls_shift/su_max     0.000
_refine_ls_shift/su_mean     0.000
_refine_diff_density_max     1.357
_refine_diff_density_min     -0.843
_refine_ls_extinction_method     none
_refine_ls_extinction_coef     ?
loop_
    _atom_type_symbol
    _atom_type_description
    _atom_type_scat_dispersion_real
    _atom_type_scat_dispersion_imag
    _atom_type_scat_source
    'C' 'C' 0.0033 0.0016
                         'International Tables Vol C Tables 4.2.6.8 and 6.1.1.4'
    'H' 'H' 0.0000 0.0000
                         'International Tables Vol C Tables 4.2.6.8 and 6.1.1.4'
    'Cl' 'Cl' 0.1484 0.1585
                         'International Tables Vol C Tables 4.2.6.8 and 6.1.1.4'
    'K' 'K' 0.2009 0.2494
                         'International Tables Vol C Tables 4.2.6.8 and 6.1.1.4'
    'O' 'O' 0.0106 0.0060
                         'International Tables Vol C Tables 4.2.6.8 and 6.1.1.4'
    'Pt' 'Pt' -1.7033 8.3905
                         'International Tables Vol C Tables 4.2.6.8 and 6.1.1.4'
_computing_data_collection     '<i>APEX2</i> (Bruker, 2008)'
_computing_cell_refinement     '<i>APEX2</i> (Bruker, 2008)'
_computing_data_reduction     '<i>APEX2</i> (Bruker, 2008)'
_computing_structure_solution     '<i>SHELXS97</i> (Sheldrick, 2008)'
_computing_structure_refinement     '<i>SHELXL97</i> (Sheldrick, 2008)'
_computing_molecular_graphics     '<i>SHELXTL</i> (Sheldrick, 2008)'
_computing_publication_material
;
<i>SHELXTL</i> (Sheldrick, 2008) and <i>PLATON</i> (Spek, 2009)
;
loop_
    _atom_site_type_symbol
    _atom_site_label
    _atom_site_fract_x
    _atom_site_fract_y
    _atom_site_fract_z
    _atom_site_U_iso_or_equiv
    _atom_site_adp_type
    _atom_site_calc_flag
    _atom_site_refinement_flags
    _atom_site_occupancy
    _atom_site_disorder_assembly
    _atom_site_disorder_group
    Pt Pt1 0.5000 0.0000 0.5000 0.01602(5) Uani d S 1 . .
    Cl Cl11 0.54452(6) 0.02672(7) 0.39113(3) 0.02592(13) Uani d . 1 . .
    Cl Cl12 0.41425(5) -0.24295(6) 0.46094(3) 0.02923(14) Uani d . 1 . .
    K K1 0.26519(5) -0.03222(6) 0.32365(3) 0.02257(11) Uani d . 1 . .
    O O1 0.30996(16) 0.0581(2) 0.19194(9) 0.0281(4) Uani d . 1 . .
    C C2 0.2692(3) -0.0325(3) 0.12656(15) 0.0303(6) Uani d . 1 . .
    H H2A 0.3292 -0.0280 0.0992 0.036 Uiso calc R 1 . .
    H H2B 0.1922 0.0108 0.0950 0.036 Uiso calc R 1 . .
    C C3 0.2521(2) -0.1987(3) 0.14642(15) 0.0309(6) Uani d . 1 . .
    H H3A 0.2285 -0.2648 0.1018 0.037 Uiso calc R 1 . .
    H H3B 0.3285 -0.2405 0.1794 0.037 Uiso calc R 1 . .
    O O4 0.16047(14) -0.20461(18) 0.18204(9) 0.0248(4) Uani d . 1 . .
    C C5 0.1404(2) -0.3633(3) 0.20022(14) 0.0283(5) Uani d . 1 . .
    H H5A 0.2162 -0.4091 0.2321 0.034 Uiso calc R 1 . .
    H H5B 0.1135 -0.4278 0.1552 0.034 Uiso calc R 1 . .
    C C6 0.0464(2) -0.3648(3) 0.23892(14) 0.0284(5) Uani d . 1 . .
    H H6A -0.0265 -0.3084 0.2095 0.034 Uiso calc R 1 . .
    H H6B 0.0237 -0.4749 0.2461 0.034 Uiso calc R 1 . .
    O O7 0.09465(14) -0.28863(19) 0.30812(9) 0.0246(4) Uani d . 1 . .
    C C8 0.0148(2) -0.2960(3) 0.35139(14) 0.0288(5) Uani d . 1 . .
    H H8A -0.0051 -0.4073 0.3586 0.035 Uiso calc R 1 . .
    H H8B -0.0609 -0.2394 0.3267 0.035 Uiso calc R 1 . .
    C C9 0.0756(2) -0.2208(3) 0.42348(14) 0.0282(5) Uani d . 1 . .
    H H9A 0.0269 -0.2367 0.4574 0.034 Uiso calc R 1 . .
    H H9B 0.1557 -0.2693 0.4454 0.034 Uiso calc R 1 . .
    O O10 0.08862(15) -0.0570(2) 0.41216(9) 0.0254(4) Uani d . 1 . .
    C C11 0.1541(2) 0.0232(3) 0.47782(14) 0.0262(5) Uani d . 1 . .
    H H11A 0.2357 -0.0229 0.4971 0.031 Uiso calc R 1 . .
    H H11B 0.1120 0.0111 0.5154 0.031 Uiso calc R 1 . .
    C C12 0.1632(2) 0.1943(3) 0.46078(13) 0.0273(5) Uani d . 1 . .
    H H12A 0.0816 0.2389 0.4392 0.033 Uiso calc R 1 . .
    H H12B 0.2029 0.2530 0.5063 0.033 Uiso calc R 1 . .
    O O13 0.23094(14) 0.21061(18) 0.41091(9) 0.0236(3) Uani d . 1 . .
    C C14 0.2572(2) 0.3712(3) 0.39951(14) 0.0298(6) Uani d . 1 . .
    H H14A 0.2893 0.4253 0.4472 0.036 Uiso calc R 1 . .
    H H14B 0.1826 0.4261 0.3714 0.036 Uiso calc R 1 . .
    C C15 0.3480(2) 0.3772(3) 0.35834(13) 0.0272(5) Uani d . 1 . .
    H H15A 0.3687 0.4883 0.3515 0.033 Uiso calc R 1 . .
    H H15B 0.4225 0.3219 0.3863 0.033 Uiso calc R 1 . .
    O O16 0.29863(14) 0.30278(19) 0.28855(8) 0.0236(3) Uani d . 1 . .
    C C17 0.3846(2) 0.3012(3) 0.24896(13) 0.0266(5) Uani d . 1 . .
    H H17A 0.4588 0.2467 0.2780 0.032 Uiso calc R 1 . .
    H H17B 0.4061 0.4108 0.2399 0.032 Uiso calc R 1 . .
    C C18 0.3329(2) 0.2174(3) 0.17747(13) 0.0273(5) Uani d . 1 . .
    H H18A 0.2572 0.2693 0.1490 0.033 Uiso calc R 1 . .
    H H18B 0.3905 0.2215 0.1485 0.033 Uiso calc R 1 . .
loop_
    _atom_site_aniso_label
    _atom_site_aniso_U_11
    _atom_site_aniso_U_22
    _atom_site_aniso_U_33
    _atom_site_aniso_U_12
    _atom_site_aniso_U_13
    _atom_site_aniso_U_23
    Pt1 0.01708(7) 0.01474(7) 0.01610(7) 0.00102(4) 0.00471(5) -0.00062(4)
    Cl11 0.0269(3) 0.0326(3) 0.0206(3) 0.0012(2) 0.0107(2) 0.0011(2)
    Cl12 0.0358(3) 0.0177(3) 0.0297(3) -0.0051(2) 0.0027(3) -0.0029(2)
    K1 0.0248(2) 0.0219(2) 0.0211(3) -0.00083(19) 0.0071(2) -0.00075(19)
    O1 0.0399(10) 0.0250(8) 0.0213(9) -0.0081(8) 0.0118(8) -0.0018(7)
    C2 0.0367(14) 0.0370(14) 0.0213(13) -0.0061(11) 0.0147(11) -0.0064(11)
    C3 0.0316(13) 0.0306(13) 0.0328(14) 0.0011(10) 0.0132(11) -0.0107(11)
    O4 0.0261(8) 0.0193(8) 0.0309(9) 0.0000(6) 0.0112(7) -0.0024(7)
    C5 0.0355(13) 0.0200(11) 0.0265(13) -0.0018(10) 0.0044(11) -0.0054(10)
    C6 0.0291(13) 0.0220(12) 0.0290(13) -0.0086(9) 0.0010(10) -0.0006(10)
    O7 0.0228(8) 0.0271(8) 0.0241(9) -0.0059(7) 0.0075(7) -0.0039(7)
    C8 0.0262(12) 0.0230(12) 0.0408(15) -0.0018(9) 0.0155(11) 0.0009(11)
    C9 0.0323(13) 0.0245(12) 0.0325(14) 0.0018(10) 0.0168(11) 0.0076(11)
    O10 0.0289(9) 0.0223(8) 0.0227(9) 0.0011(7) 0.0041(7) 0.0031(7)
    C11 0.0274(12) 0.0347(13) 0.0170(12) 0.0018(10) 0.0072(10) 0.0020(10)
    C12 0.0320(13) 0.0310(13) 0.0212(12) 0.0010(10) 0.0113(10) -0.0065(10)
    O13 0.0309(9) 0.0193(8) 0.0234(8) -0.0004(6) 0.0123(7) -0.0019(7)
    C14 0.0446(15) 0.0185(11) 0.0271(14) 0.0013(10) 0.0117(12) -0.0030(10)
    C15 0.0358(13) 0.0193(11) 0.0251(13) -0.0070(10) 0.0068(11) -0.0024(10)
    O16 0.0256(8) 0.0266(8) 0.0187(8) -0.0045(7) 0.0069(7) -0.0010(7)
    C17 0.0290(12) 0.0272(12) 0.0249(13) -0.0063(10) 0.0103(10) 0.0025(10)
    C18 0.0350(13) 0.0274(12) 0.0225(12) -0.0037(10) 0.0130(11) 0.0037(10)
_geom_special_details
;
All esds (except the esd in the dihedral angle between two l.s. planes) are
estimated using the full covariance matrix. The cell esds are taken into
account individually in the estimation of esds in distances, angles and
torsion angles; correlations between esds in cell parameters are only used
when they are defined by crystal symmetry. An approximate (isotropic)
treatment of cell esds is used for estimating esds involving l.s. planes.
;
loop_
    _geom_bond_atom_site_label_1
    _geom_bond_atom_site_label_2
    _geom_bond_site_symmetry_2
    _geom_bond_distance
    _geom_bond_publ_flag
    Pt1 Cl11 3_656 2.3050(6) ?
    Pt1 Cl11 . 2.3050(6) ?
    Pt1 Cl12 3_656 2.3121(5) ?
    Pt1 Cl12 . 2.3121(5) ?
    Cl11 K1 . 3.1581(8) ?
    Cl12 K1 . 3.2242(8) ?
    K1 O13 . 2.7535(16) ?
    K1 O1 . 2.8296(18) ?
    K1 O7 . 2.8965(16) ?
    K1 O16 . 2.9687(17) ?
    K1 O4 . 3.0014(17) ?
    K1 O10 . 3.0351(18) ?
    O1 C18 . 1.419(3) ?
    O1 C2 . 1.425(3) ?
    C2 C3 . 1.487(4) ?
    C2 H2A . 0.9900 ?
    C2 H2B . 0.9900 ?
    C3 O4 . 1.427(3) ?
    C3 H3A . 0.9900 ?
    C3 H3B . 0.9900 ?
    O4 C5 . 1.426(3) ?
    C5 C6 . 1.493(4) ?
    C5 H5A . 0.9900 ?
    C5 H5B . 0.9900 ?
    C6 O7 . 1.431(3) ?
    C6 H6A . 0.9900 ?
    C6 H6B . 0.9900 ?
    O7 C8 . 1.419(3) ?
    C8 C9 . 1.494(3) ?
    C8 H8A . 0.9900 ?
    C8 H8B . 0.9900 ?
    C9 O10 . 1.419(3) ?
    C9 H9A . 0.9900 ?
    C9 H9B . 0.9900 ?
    O10 C11 . 1.433(3) ?
    C11 C12 . 1.497(3) ?
    C11 H11A . 0.9900 ?
    C11 H11B . 0.9900 ?
    C12 O13 . 1.414(3) ?
    C12 H12A . 0.9900 ?
    C12 H12B . 0.9900 ?
    O13 C14 . 1.425(3) ?
    C14 C15 . 1.496(4) ?
    C14 H14A . 0.9900 ?
    C14 H14B . 0.9900 ?
    C15 O16 . 1.434(3) ?
    C15 H15A . 0.9900 ?
    C15 H15B . 0.9900 ?
    O16 C17 . 1.424(3) ?
    C17 C18 . 1.500(3) ?
    C17 H17A . 0.9900 ?
    C17 H17B . 0.9900 ?
    C18 H18A . 0.9900 ?
    C18 H18B . 0.9900 ?
loop_
    _geom_angle_atom_site_label_1
    _geom_angle_atom_site_label_2
    _geom_angle_atom_site_label_3
    _geom_angle_site_symmetry_1
    _geom_angle_site_symmetry_3
    _geom_angle
    _geom_angle_publ_flag
    Cl11 Pt1 Cl11 3_656 . 180.0 ?
    Cl11 Pt1 Cl12 3_656 3_656 89.20(2) ?
    Cl11 Pt1 Cl12 . 3_656 90.80(2) ?
    Cl11 Pt1 Cl12 3_656 . 90.80(2) ?
    Cl11 Pt1 Cl12 . . 89.20(2) ?
    Cl12 Pt1 Cl12 3_656 . 180.0 ?
    Cl11 Pt1 K1 3_656 3_656 58.669(18) ?
    Cl11 Pt1 K1 . 3_656 121.331(18) ?
    Cl12 Pt1 K1 3_656 3_656 60.300(17) ?
    Cl12 Pt1 K1 . 3_656 119.700(17) ?
    Cl11 Pt1 K1 3_656 . 121.331(18) ?
    Cl11 Pt1 K1 . . 58.669(18) ?
    Cl12 Pt1 K1 3_656 . 119.700(17) ?
    Cl12 Pt1 K1 . . 60.300(17) ?
    K1 Pt1 K1 3_656 . 180.0 ?
    Pt1 Cl11 K1 . . 82.76(2) ?
    Pt1 Cl12 K1 . . 81.170(19) ?
    O13 K1 O1 . . 115.95(5) ?
    O13 K1 O7 . . 113.84(5) ?
    O1 K1 O7 . . 114.43(5) ?
    O13 K1 O16 . . 58.38(5) ?
    O1 K1 O16 . . 57.87(5) ?
    O7 K1 O16 . . 145.64(5) ?
    O13 K1 O4 . . 145.00(5) ?
    O1 K1 O4 . . 57.21(5) ?
    O7 K1 O4 . . 57.39(5) ?
    O16 K1 O4 . . 107.80(4) ?
    O13 K1 O10 . . 57.87(5) ?
    O1 K1 O10 . . 148.41(5) ?
    O7 K1 O10 . . 56.55(5) ?
    O16 K1 O10 . . 110.42(5) ?
    O4 K1 O10 . . 108.14(5) ?
    O13 K1 Cl11 . . 87.16(4) ?
    O1 K1 Cl11 . . 83.24(4) ?
    O7 K1 Cl11 . . 138.60(4) ?
    O16 K1 Cl11 . . 75.72(3) ?
    O4 K1 Cl11 . . 122.55(4) ?
    O10 K1 Cl11 . . 124.54(4) ?
    O13 K1 Cl12 . . 93.34(4) ?
    O1 K1 Cl12 . . 132.86(4) ?
    O7 K1 Cl12 . . 81.60(4) ?
    O16 K1 Cl12 . . 129.73(4) ?
    O4 K1 Cl12 . . 116.29(4) ?
    O10 K1 Cl12 . . 78.16(4) ?
    Cl11 K1 Cl12 . . 61.045(18) ?
    O13 K1 Pt1 . . 65.66(4) ?
    O1 K1 Pt1 . . 121.14(4) ?
    O7 K1 Pt1 . . 116.72(4) ?
    O16 K1 Pt1 . . 91.47(3) ?
    O4 K1 Pt1 . . 149.24(3) ?
    O10 K1 Pt1 . . 86.13(3) ?
    Cl11 K1 Pt1 . . 38.567(13) ?
    Cl12 K1 Pt1 . . 38.529(12) ?
    C18 O1 C2 . . 111.94(19) ?
    C18 O1 K1 . . 121.79(14) ?
    C2 O1 K1 . . 122.46(15) ?
    O1 C2 C3 . . 108.7(2) ?
    O1 C2 H2A . . 110.0 ?
    C3 C2 H2A . . 110.0 ?
    O1 C2 H2B . . 110.0 ?
    C3 C2 H2B . . 110.0 ?
    H2A C2 H2B . . 108.3 ?
    O4 C3 C2 . . 109.4(2) ?
    O4 C3 H3A . . 109.8 ?
    C2 C3 H3A . . 109.8 ?
    O4 C3 H3B . . 109.8 ?
    C2 C3 H3B . . 109.8 ?
    H3A C3 H3B . . 108.2 ?
    C5 O4 C3 . . 110.48(18) ?
    C5 O4 K1 . . 106.86(13) ?
    C3 O4 K1 . . 104.80(13) ?
    O4 C5 C6 . . 109.07(19) ?
    O4 C5 H5A . . 109.9 ?
    C6 C5 H5A . . 109.9 ?
    O4 C5 H5B . . 109.9 ?
    C6 C5 H5B . . 109.9 ?
    H5A C5 H5B . . 108.3 ?
    O7 C6 C5 . . 108.24(19) ?
    O7 C6 H6A . . 110.0 ?
    C5 C6 H6A . . 110.0 ?
    O7 C6 H6B . . 110.0 ?
    C5 C6 H6B . . 110.0 ?
    H6A C6 H6B . . 108.4 ?
    C8 O7 C6 . . 112.15(17) ?
    C8 O7 K1 . . 121.37(13) ?
    C6 O7 K1 . . 120.09(13) ?
    O7 C8 C9 . . 108.00(19) ?
    O7 C8 H8A . . 110.1 ?
    C9 C8 H8A . . 110.1 ?
    O7 C8 H8B . . 110.1 ?
    C9 C8 H8B . . 110.1 ?
    H8A C8 H8B . . 108.4 ?
    O10 C9 C8 . . 108.6(2) ?
    O10 C9 H9A . . 110.0 ?
    C8 C9 H9A . . 110.0 ?
    O10 C9 H9B . . 110.0 ?
    C8 C9 H9B . . 110.0 ?
    H9A C9 H9B . . 108.4 ?
    C9 O10 C11 . . 112.47(18) ?
    C9 O10 K1 . . 105.89(13) ?
    C11 O10 K1 . . 100.74(14) ?
    O10 C11 C12 . . 108.8(2) ?
    O10 C11 H11A . . 109.9 ?
    C12 C11 H11A . . 109.9 ?
    O10 C11 H11B . . 109.9 ?
    C12 C11 H11B . . 109.9 ?
    H11A C11 H11B . . 108.3 ?
    O13 C12 C11 . . 109.4(2) ?
    O13 C12 H12A . . 109.8 ?
    C11 C12 H12A . . 109.8 ?
    O13 C12 H12B . . 109.8 ?
    C11 C12 H12B . . 109.8 ?
    H12A C12 H12B . . 108.2 ?
    C12 O13 C14 . . 112.59(18) ?
    C12 O13 K1 . . 123.21(13) ?
    C14 O13 K1 . . 122.96(13) ?
    O13 C14 C15 . . 109.26(19) ?
    O13 C14 H14A . . 109.8 ?
    C15 C14 H14A . . 109.8 ?
    O13 C14 H14B . . 109.8 ?
    C15 C14 H14B . . 109.8 ?
    H14A C14 H14B . . 108.3 ?
    O16 C15 C14 . . 109.10(19) ?
    O16 C15 H15A . . 109.9 ?
    C14 C15 H15A . . 109.9 ?
    O16 C15 H15B . . 109.9 ?
    C14 C15 H15B . . 109.9 ?
    H15A C15 H15B . . 108.3 ?
    C17 O16 C15 . . 110.55(17) ?
    C17 O16 K1 . . 105.76(13) ?
    C15 O16 K1 . . 104.60(12) ?
    O16 C17 C18 . . 109.66(19) ?
    O16 C17 H17A . . 109.7 ?
    C18 C17 H17A . . 109.7 ?
    O16 C17 H17B . . 109.7 ?
    C18 C17 H17B . . 109.7 ?
    H17A C17 H17B . . 108.2 ?
    O1 C18 C17 . . 108.61(19) ?
    O1 C18 H18A . . 110.0 ?
    C17 C18 H18A . . 110.0 ?
    O1 C18 H18B . . 110.0 ?
    C17 C18 H18B . . 110.0 ?
    H18A C18 H18B . . 108.3 ?
loop_
    _geom_torsion_atom_site_label_1
    _geom_torsion_atom_site_label_2
    _geom_torsion_atom_site_label_3
    _geom_torsion_atom_site_label_4
    _geom_torsion_site_symmetry_1
    _geom_torsion_site_symmetry_2
    _geom_torsion_site_symmetry_3
    _geom_torsion_site_symmetry_4
    _geom_torsion
    _geom_torsion_publ_flag
    Cl12 Pt1 Cl11 K1 3_656 . . . -124.86(2) ?
    Cl12 Pt1 Cl11 K1 . . . . 55.14(2) ?
    K1 Pt1 Cl11 K1 3_656 . . . 180.0 ?
    Cl11 Pt1 Cl12 K1 3_656 . . . 126.21(2) ?
    Cl11 Pt1 Cl12 K1 . . . . -53.79(2) ?
    K1 Pt1 Cl12 K1 3_656 . . . 180.0 ?
    Pt1 Cl11 K1 O13 . . . . 53.14(4) ?
    Pt1 Cl11 K1 O1 . . . . 169.70(4) ?
    Pt1 Cl11 K1 O7 . . . . -70.62(6) ?
    Pt1 Cl11 K1 O16 . . . . 111.20(4) ?
    Pt1 Cl11 K1 O4 . . . . -146.57(4) ?
    Pt1 Cl11 K1 O10 . . . . 6.02(5) ?
    Pt1 Cl11 K1 Cl12 . . . . -42.255(17) ?
    Pt1 Cl12 K1 O13 . . . . -42.60(4) ?
    Pt1 Cl12 K1 O1 . . . . 88.11(6) ?
    Pt1 Cl12 K1 O7 . . . . -156.22(4) ?
    Pt1 Cl12 K1 O16 . . . . 8.02(5) ?
    Pt1 Cl12 K1 O4 . . . . 156.66(4) ?
    Pt1 Cl12 K1 O10 . . . . -98.79(4) ?
    Pt1 Cl12 K1 Cl11 . . . . 42.298(17) ?
    Cl11 Pt1 K1 O13 3_656 . . . 61.30(4) ?
    Cl11 Pt1 K1 O13 . . . . -118.70(4) ?
    Cl12 Pt1 K1 O13 3_656 . . . -47.88(4) ?
    Cl12 Pt1 K1 O13 . . . . 132.12(4) ?
    Cl11 Pt1 K1 O1 3_656 . . . 168.03(5) ?
    Cl11 Pt1 K1 O1 . . . . -11.97(5) ?
    Cl12 Pt1 K1 O1 3_656 . . . 58.86(5) ?
    Cl12 Pt1 K1 O1 . . . . -121.14(5) ?
    Cl11 Pt1 K1 O7 3_656 . . . -44.30(4) ?
    Cl11 Pt1 K1 O7 . . . . 135.70(4) ?
    Cl12 Pt1 K1 O7 3_656 . . . -153.47(4) ?
    Cl12 Pt1 K1 O7 . . . . 26.53(4) ?
    Cl11 Pt1 K1 O16 3_656 . . . 115.33(4) ?
    Cl11 Pt1 K1 O16 . . . . -64.67(4) ?
    Cl12 Pt1 K1 O16 3_656 . . . 6.16(4) ?
    Cl12 Pt1 K1 O16 . . . . -173.84(4) ?
    Cl11 Pt1 K1 O4 3_656 . . . -114.81(7) ?
    Cl11 Pt1 K1 O4 . . . . 65.19(7) ?
    Cl12 Pt1 K1 O4 3_656 . . . 136.02(7) ?
    Cl12 Pt1 K1 O4 . . . . -43.98(7) ?
    Cl11 Pt1 K1 O10 3_656 . . . 4.97(4) ?
    Cl11 Pt1 K1 O10 . . . . -175.03(4) ?
    Cl12 Pt1 K1 O10 3_656 . . . -104.20(4) ?
    Cl12 Pt1 K1 O10 . . . . 75.80(4) ?
    Cl11 Pt1 K1 Cl11 3_656 . . . 180.0 ?
    Cl12 Pt1 K1 Cl11 3_656 . . . 70.83(3) ?
    Cl12 Pt1 K1 Cl11 . . . . -109.17(3) ?
    Cl11 Pt1 K1 Cl12 3_656 . . . -70.83(3) ?
    Cl11 Pt1 K1 Cl12 . . . . 109.17(3) ?
    Cl12 Pt1 K1 Cl12 3_656 . . . 180.0 ?
    O13 K1 O1 C18 . . . . 9.94(18) ?
    O7 K1 O1 C18 . . . . 145.56(16) ?
    O16 K1 O1 C18 . . . . 3.80(16) ?
    O4 K1 O1 C18 . . . . 150.31(19) ?
    O10 K1 O1 C18 . . . . 80.21(19) ?
    Cl11 K1 O1 C18 . . . . -73.56(17) ?
    Cl12 K1 O1 C18 . . . . -112.74(17) ?
    Pt1 K1 O1 C18 . . . . -66.08(18) ?
    O13 K1 O1 C2 . . . . -146.29(18) ?
    O7 K1 O1 C2 . . . . -10.7(2) ?
    O16 K1 O1 C2 . . . . -152.4(2) ?
    O4 K1 O1 C2 . . . . -5.93(17) ?
    O10 K1 O1 C2 . . . . -76.0(2) ?
    Cl11 K1 O1 C2 . . . . 130.20(18) ?
    Cl12 K1 O1 C2 . . . . 91.02(19) ?
    Pt1 K1 O1 C2 . . . . 137.69(17) ?
    C18 O1 C2 C3 . . . . 177.7(2) ?
    K1 O1 C2 C3 . . . . -24.0(3) ?
    O1 C2 C3 O4 . . . . 62.9(3) ?
    C2 C3 O4 C5 . . . . 178.7(2) ?
    C2 C3 O4 K1 . . . . -66.5(2) ?
    O13 K1 O4 C5 . . . . -117.68(14) ?
    O1 K1 O4 C5 . . . . 153.03(15) ?
    O7 K1 O4 C5 . . . . -32.10(13) ?
    O16 K1 O4 C5 . . . . -177.58(13) ?
    O10 K1 O4 C5 . . . . -58.19(14) ?
    Cl11 K1 O4 C5 . . . . 98.30(14) ?
    Cl12 K1 O4 C5 . . . . 27.28(14) ?
    Pt1 K1 O4 C5 . . . . 56.12(16) ?
    O13 K1 O4 C3 . . . . 125.05(14) ?
    O1 K1 O4 C3 . . . . 35.76(13) ?
    O7 K1 O4 C3 . . . . -149.37(15) ?
    O16 K1 O4 C3 . . . . 65.15(14) ?
    O10 K1 O4 C3 . . . . -175.46(13) ?
    Cl11 K1 O4 C3 . . . . -18.98(15) ?
    Cl12 K1 O4 C3 . . . . -89.99(14) ?
    Pt1 K1 O4 C3 . . . . -61.15(16) ?
    C3 O4 C5 C6 . . . . 178.7(2) ?
    K1 O4 C5 C6 . . . . 65.2(2) ?
    O4 C5 C6 O7 . . . . -67.1(2) ?
    C5 C6 O7 C8 . . . . -175.16(19) ?
    C5 C6 O7 K1 . . . . 32.5(2) ?
    O13 K1 O7 C8 . . . . -9.37(17) ?
    O1 K1 O7 C8 . . . . -145.94(15) ?
    O16 K1 O7 C8 . . . . -77.71(18) ?
    O4 K1 O7 C8 . . . . -150.68(17) ?
    O10 K1 O7 C8 . . . . -0.74(15) ?
    Cl11 K1 O7 C8 . . . . 105.42(16) ?
    Cl12 K1 O7 C8 . . . . 80.57(15) ?
    Pt1 K1 O7 C8 . . . . 64.24(16) ?
    O13 K1 O7 C6 . . . . 140.35(15) ?
    O1 K1 O7 C6 . . . . 3.78(17) ?
    O16 K1 O7 C6 . . . . 72.01(18) ?
    O4 K1 O7 C6 . . . . -0.96(14) ?
    O10 K1 O7 C6 . . . . 148.99(17) ?
    Cl11 K1 O7 C6 . . . . -104.86(15) ?
    Cl12 K1 O7 C6 . . . . -129.71(15) ?
    Pt1 K1 O7 C6 . . . . -146.04(14) ?
    C6 O7 C8 C9 . . . . 177.23(18) ?
    K1 O7 C8 C9 . . . . -30.9(2) ?
    O7 C8 C9 O10 . . . . 67.2(2) ?
    C8 C9 O10 C11 . . . . -175.79(19) ?
    C8 C9 O10 K1 . . . . -66.67(19) ?
    O13 K1 O10 C9 . . . . -155.60(15) ?
    O1 K1 O10 C9 . . . . 116.38(15) ?
    O7 K1 O10 C9 . . . . 33.73(13) ?
    O16 K1 O10 C9 . . . . 177.81(13) ?
    O4 K1 O10 C9 . . . . 60.09(14) ?
    Cl11 K1 O10 C9 . . . . -95.81(14) ?
    Cl12 K1 O10 C9 . . . . -53.96(13) ?
    Pt1 K1 O10 C9 . . . . -92.05(14) ?
    O13 K1 O10 C11 . . . . -38.31(12) ?
    O1 K1 O10 C11 . . . . -126.33(14) ?
    O7 K1 O10 C11 . . . . 151.03(14) ?
    O16 K1 O10 C11 . . . . -64.89(13) ?
    O4 K1 O10 C11 . . . . 177.39(12) ?
    Cl11 K1 O10 C11 . . . . 21.48(14) ?
    Cl12 K1 O10 C11 . . . . 63.34(12) ?
    Pt1 K1 O10 C11 . . . . 25.24(12) ?
    C9 O10 C11 C12 . . . . -179.93(19) ?
    K1 O10 C11 C12 . . . . 67.74(19) ?
    O10 C11 C12 O13 . . . . -63.7(3) ?
    C11 C12 O13 C14 . . . . -172.2(2) ?
    C11 C12 O13 K1 . . . . 20.3(3) ?
    O1 K1 O13 C12 . . . . 154.05(15) ?
    O7 K1 O13 C12 . . . . 18.17(17) ?
    O16 K1 O13 C12 . . . . 160.16(17) ?
    O4 K1 O13 C12 . . . . 84.84(18) ?
    O10 K1 O13 C12 . . . . 9.66(15) ?
    Cl11 K1 O13 C12 . . . . -124.88(16) ?
    Cl12 K1 O13 C12 . . . . -64.12(16) ?
    Pt1 K1 O13 C12 . . . . -91.68(16) ?
    O1 K1 O13 C14 . . . . -12.20(18) ?
    O7 K1 O13 C14 . . . . -148.08(16) ?
    O16 K1 O13 C14 . . . . -6.10(16) ?
    O4 K1 O13 C14 . . . . -81.41(19) ?
    O10 K1 O13 C14 . . . . -156.59(18) ?
    Cl11 K1 O13 C14 . . . . 68.87(17) ?
    Cl12 K1 O13 C14 . . . . 129.63(16) ?
    Pt1 K1 O13 C14 . . . . 102.06(17) ?
    C12 O13 C14 C15 . . . . 169.0(2) ?
    K1 O13 C14 C15 . . . . -23.4(3) ?
    O13 C14 C15 O16 . . . . 61.2(3) ?
    C14 C15 O16 C17 . . . . -177.82(19) ?
    C14 C15 O16 K1 . . . . -64.41(19) ?
    O13 K1 O16 C17 . . . . 152.14(14) ?
    O1 K1 O16 C17 . . . . -34.35(12) ?
    O7 K1 O16 C17 . . . . -121.28(14) ?
    O4 K1 O16 C17 . . . . -63.50(13) ?
    O10 K1 O16 C17 . . . . 178.56(12) ?
    Cl11 K1 O16 C17 . . . . 56.59(12) ?
    Cl12 K1 O16 C17 . . . . 87.15(13) ?
    Pt1 K1 O16 C17 . . . . 92.14(12) ?
    O13 K1 O16 C15 . . . . 35.36(13) ?
    O1 K1 O16 C15 . . . . -151.12(15) ?
    O7 K1 O16 C15 . . . . 121.95(14) ?
    O4 K1 O16 C15 . . . . 179.72(13) ?
    O10 K1 O16 C15 . . . . 61.79(14) ?
    Cl11 K1 O16 C15 . . . . -60.19(13) ?
    Cl12 K1 O16 C15 . . . . -29.62(15) ?
    Pt1 K1 O16 C15 . . . . -24.63(13) ?
    C15 O16 C17 C18 . . . . 177.84(19) ?
    K1 O16 C17 C18 . . . . 65.16(19) ?
    C2 O1 C18 C17 . . . . -175.5(2) ?
    K1 O1 C18 C17 . . . . 26.0(3) ?
    O16 C17 C18 O1 . . . . -63.0(3) ?
loop_
    _geom_hbond_atom_site_label_D
    _geom_hbond_atom_site_label_H
    _geom_hbond_atom_site_label_A
    _geom_hbond_site_symmetry_A
    _geom_hbond_distance_DH
    _geom_hbond_distance_HA
    _geom_hbond_distance_DA
    _geom_hbond_angle_DHA
    C5 H5B O10 2_545 0.99 2.57 3.318(3) 133
    C11 H11A Cl11 3_656 0.99 2.80 3.678(3) 148
    C17 H17A Cl11 . 0.99 2.81 3.643(3) 142
