# Supplementary material for: Tetra-μ-chlorido-bis­(18-crown-6)platinum(II)dipotassium(I)
Source: Acta Crystallogr Sect E Struct Rep Online. 2010 May 19;66(Pt 6):m667. doi: 10.1107/S1600536810016648 (PMC2979449; doi:10.1107/S1600536810016648)
Supplement: Supplementary file 2 [file e-66-0m667-Isup2.hkl]

#
# h,k,l, Fc-squared, Fo-squared, sigma(Fo-squared) and status flag
#
data_I
_shelx_title ' pb1 in P21/c'
_shelx_refln_list_code          4
_shelx_F_calc_maximum      304.73
_exptl_crystal_F_000       944.00
_reflns_d_resolution_high  0.7621
 
loop_
 _symmetry_equiv_pos_as_xyz
 'x, y, z'
 '-x, y+1/2, -z+1/2'
 '-x, -y, -z'
 'x, -y-1/2, z-1/2'
 
_cell_length_a    11.6307
_cell_length_b     8.4715
_cell_length_c    19.1586
_cell_angle_alpha  90.000
_cell_angle_beta  107.325
_cell_angle_gamma  90.000
 
_shelx_F_squared_multiplier     1.000
 
loop_
 _refln_index_h
 _refln_index_k
 _refln_index_l
 _refln_F_squared_calc
 _refln_F_squared_meas
 _refln_F_squared_sigma
 _refln_observed_status
   1   0   0    23548.94    19438.21    819.06 o
   2   0   0     2438.22     2594.40    124.44 o
   3   0   0    13216.93    13479.80    444.60 o
   4   0   0    23221.73    23500.72    772.19 o
   5   0   0    24359.29    25074.43    681.95 o
   6   0   0     1164.11     1222.48     43.20 o
   7   0   0     1198.55     1228.83     45.14 o
   8   0   0     7577.67     7462.09    213.67 o
   9   0   0     8883.64     9035.84    258.06 o
  10   0   0     1953.16     1973.42     70.91 o
  11   0   0     1710.43     1764.21     67.56 o
  12   0   0     6761.91     6713.50    249.08 o
  13   0   0     2016.81     1966.19    197.44 o
  14   0   0     1322.71     1283.80    105.16 o
   1   1   0        3.50       10.45      2.96 o
   2   1   0     7798.86     8041.99    212.44 o
   3   1   0    15456.01    16063.44    337.20 o
   4   1   0      916.01      958.56     34.53 o
   5   1   0     2471.93     2556.20     67.04 o
   6   1   0      146.38      159.27     12.88 o
   7   1   0      670.57      688.72     24.79 o
   8   1   0      657.11      690.53     26.02 o
   9   1   0      126.63      131.18     15.04 o
  10   1   0        0.52        7.37     11.79 o
  11   1   0      176.58      173.19     16.68 o
  12   1   0      122.74      132.49     20.20 o
  13   1   0      189.34      216.98     28.77 o
  14   1   0       66.24       34.33     34.30 o
   0   2   0     5281.29     5255.22    132.33 o
   1   2   0    32245.88    32370.52    673.38 o
   2   2   0    11182.00    11687.72    276.33 o
   3   2   0    21778.78    22225.46    601.50 o
   4   2   0    39423.89    37886.48    964.90 o
   5   2   0    34911.52    33592.78    703.74 o
   6   2   0    10936.44    10563.79    228.20 o
   7   2   0     6363.35     6047.52    150.05 o
   8   2   0     9064.93     9073.71    199.80 o
   9   2   0     6003.93     5968.08    137.27 o
  10   2   0     1113.13     1114.44     39.41 o
  11   2   0      400.05      392.66     25.12 o
  12   2   0      982.33      995.47     40.28 o
  13   2   0     3058.37     3077.02    102.38 o
  14   2   0     1248.02     1221.86     65.73 o
   1   3   0      162.57      158.30      8.46 o
   2   3   0      314.58      307.48     16.47 o
   3   3   0     2787.14     2862.78     73.76 o
   4   3   0      332.64      352.52     19.62 o
   5   3   0     1248.80     1201.06     38.38 o
   6   3   0      382.08      335.84     18.72 o
   7   3   0       22.56        7.78     10.10 o
   8   3   0      543.71      537.85     24.01 o
   9   3   0     1078.71     1004.76     36.20 o
  10   3   0      526.63      523.74     26.54 o
  11   3   0       52.69       36.96     17.44 o
  12   3   0       26.70       45.23     19.22 o
  13   3   0      159.06       98.75     41.42 o
   0   4   0    75476.87    78860.02   3002.33 o
   1   4   0    26869.38    26674.36    558.59 o
   2   4   0    12490.21    12735.01    302.90 o
   3   4   0    15862.50    15897.45    336.99 o
   4   4   0    14085.79    14056.55    335.40 o
   5   4   0     8506.91     8367.83    205.08 o
   6   4   0     1696.43     1632.89     50.88 o
   7   4   0     2401.23     2253.97     66.58 o
   8   4   0     4470.78     4174.09    112.62 o
   9   4   0     4912.50     4797.96    129.13 o
  10   4   0     3955.01     4056.94    113.58 o
  11   4   0     1908.10     1869.69     64.87 o
  12   4   0     4653.55     4732.33    132.98 o
  13   4   0     1831.61     1936.63     84.82 o
   1   5   0     3207.05     3234.54     90.66 o
   2   5   0     1379.89     1270.55     35.23 o
   3   5   0      775.89      723.37     25.27 o
   4   5   0      500.13      491.26     18.68 o
   5   5   0     4638.00     4722.06    108.77 o
   6   5   0      766.90      765.74     61.50 o
   7   5   0     1224.20     1162.28     42.91 o
   8   5   0       38.14       49.31     17.36 o
   9   5   0        3.34      -15.96     15.96 o
  10   5   0      515.36      507.68     31.66 o
  11   5   0      176.11      140.09     24.35 o
  12   5   0      533.84      577.03     37.55 o
  13   5   0      118.36       67.34     61.91 o
   0   6   0     8215.78     7916.40    270.18 o
   1   6   0     6726.92     6934.44    168.49 o
   2   6   0     5197.06     5231.88    150.55 o
   3   6   0    10764.14    10396.31    263.43 o
   4   6   0    12834.25    12411.14    268.98 o
   5   6   0     9053.02     9062.32    200.40 o
   6   6   0     9203.83     9184.63    227.85 o
   7   6   0     4249.65     4253.37    103.13 o
   8   6   0     6862.33     6708.72    154.51 o
   9   6   0     4380.25     4198.03    117.00 o
  10   6   0      881.66      821.30     40.56 o
  11   6   0     1002.64     1028.16     48.20 o
  12   6   0      890.90      805.52     44.12 o
   1   7   0      391.02      393.52     21.23 o
   2   7   0       40.91       52.29     13.54 o
   3   7   0     1307.13     1234.76     42.78 o
   4   7   0      207.87      215.28     18.34 o
   5   7   0     1497.62     1419.32     44.87 o
   6   7   0      809.70      818.06     33.14 o
   7   7   0        2.78       -7.84     16.58 o
   8   7   0      407.71      374.71     25.81 o
   9   7   0     1397.89     1411.55     52.02 o
  10   7   0      660.72      662.03     47.80 o
  11   7   0       14.24      -18.13     19.82 o
   0   8   0     5654.92     5828.40    208.29 o
   1   8   0     9299.79     9219.12    224.99 o
   2   8   0     8552.23     8584.72    211.11 o
   3   8   0     5389.65     5404.39    139.06 o
   4   8   0     3411.10     3325.73     97.34 o
   5   8   0     1868.28     1850.57     60.47 o
   6   8   0     2066.24     2088.02     61.51 o
   7   8   0     2615.93     2537.01     71.70 o
   8   8   0     2431.24     2521.93     72.40 o
   9   8   0     2230.52     2373.67     70.87 o
  10   8   0     1258.61     1310.18     50.30 o
   1   9   0     1276.07     1272.68     54.69 o
   2   9   0     1083.58     1076.18     50.27 o
   3   9   0       83.15       65.01     18.70 o
   4   9   0      247.68      322.40     32.52 o
   5   9   0     1271.56     1168.23     47.26 o
   6   9   0      388.24      402.75     30.32 o
   7   9   0       16.30       22.18     21.37 o
   8   9   0      246.85      237.42     34.67 o
   0  10   0     2188.32     2040.68    136.86 o
   1  10   0     1538.20     1461.44     62.37 o
   2  10   0     2089.59     2018.75     76.76 o
   3  10   0     3164.77     3349.50    112.80 o
   4  10   0     2775.77     2830.96    100.46 o
   5  10   0     2436.25     2289.55     87.46 o
   6  10   0     4483.76     4165.30    138.05 o
   1  11   0        2.85        5.98     51.39 o
   2  11   0      120.37       53.43     35.21 o
 -14   1   1     3038.83     3139.54    100.45 o
 -13   1   1     3070.84     3098.54     96.25 o
 -12   1   1     1949.47     1912.37     65.66 o
 -11   1   1     1173.41     1229.17     37.13 o
 -10   1   1     4789.47     4821.04    103.42 o
  -9   1   1     5171.49     5253.21    110.51 o
  -8   1   1     3252.74     3145.65     75.92 o
  -7   1   1     2349.47     2378.96     58.51 o
  -6   1   1     9340.41     9323.75    200.59 o
  -5   1   1    21052.40    21130.17    443.88 o
  -4   1   1     5741.94     5718.75    138.28 o
  -3   1   1    10870.11    11029.57    232.74 o
  -2   1   1    34294.13    34269.57    799.90 o
  -1   1   1    42351.49    41679.23    683.52 o
   0   1   1    52234.90    50902.43    838.49 o
   1   1   1     6993.54     7460.74    346.13 o
   2   1   1    36662.91    35525.59   1106.24 o
   3   1   1    92861.40    90900.23   1884.38 o
   4   1   1    30294.49    30279.77    632.66 o
   5   1   1    13295.93    13245.31    281.24 o
   6   1   1     4418.13     4388.33     99.14 o
   7   1   1    14880.20    14714.07    314.51 o
   8   1   1    11797.45    11902.67    257.95 o
   9   1   1     6197.10     6233.91    142.37 o
  10   1   1     1440.21     1492.49     46.31 o
  11   1   1     3510.13     3510.70     81.54 o
  12   1   1     3882.57     3989.57     92.44 o
  13   1   1      797.81      846.91     45.36 o
  14   1   1      786.27      806.09     53.70 o
 -14   2   1       15.76       18.50     25.31 o
 -13   2   1       68.47       73.30     24.79 o
 -12   2   1      215.90      187.11     26.47 o
 -11   2   1      211.26      196.16     19.80 o
 -10   2   1       52.13       36.46     14.71 o
  -9   2   1      680.67      680.67     34.18 o
  -8   2   1       21.56       20.77     10.52 o
  -7   2   1        4.58        2.34      9.12 o
  -6   2   1     1671.53     1622.28     42.87 o
  -5   2   1      217.44      219.94     20.19 o
  -4   2   1     1150.91     1216.58     55.58 o
  -3   2   1     1338.03     1354.08     33.46 o
  -2   2   1    11302.39    11795.18    278.38 o
  -1   2   1      229.64      247.31      9.02 o
   0   2   1      148.01      175.11      6.47 o
   1   2   1     5626.66     5779.81    112.43 o
   2   2   1     1081.10     1114.97     31.36 o
   3   2   1       19.83       35.93      7.22 o
   4   2   1      289.40      332.40     13.98 o
   5   2   1      577.31      529.51     19.78 o
   6   2   1       35.32       25.60      9.75 o
   7   2   1       45.26       45.71     10.98 o
   8   2   1      656.14      668.03     26.83 o
   9   2   1      361.75      328.71     20.42 o
  10   2   1       27.17       -3.10     13.62 o
  11   2   1      208.82      215.54     21.24 o
  12   2   1       34.82       17.34     18.34 o
  13   2   1       20.99        9.79     22.77 o
  14   2   1       41.49       20.50     26.68 o
 -14   3   1     2325.56     2470.48     99.75 o
 -13   3   1     2543.52     2456.40     83.34 o
 -12   3   1     1607.80     1524.44     95.58 o
 -11   3   1     2091.66     2141.26     62.08 o
 -10   3   1     3583.80     3487.87     88.41 o
  -9   3   1     4589.43     4513.73    107.73 o
  -8   3   1     3267.58     3117.45     84.69 o
  -7   3   1     1559.01     1511.55     42.83 o
  -6   3   1    10557.05    10105.65    264.05 o
  -5   3   1    20625.76    19756.76    417.00 o
  -4   3   1     3100.87     2883.10     87.15 o
  -3   3   1     9643.46    10072.93    240.74 o
  -2   3   1    20295.38    21045.13    441.02 o
  -1   3   1    47787.25    46409.39   1310.71 o
   0   3   1    39117.07    40228.12    837.47 o
   1   3   1     5775.55     5444.64    204.45 o
   2   3   1    16590.74    17302.12    364.17 o
   3   3   1    24098.10    23738.74    558.68 o
   4   3   1    40705.32    39232.28   1086.93 o
   5   3   1    12703.11    12002.66    417.54 o
   6   3   1     6569.58     6274.45    157.55 o
   7   3   1    10819.46    10641.98    260.76 o
   8   3   1    12597.08    12521.63    271.89 o
   9   3   1     4222.55     4116.08    100.24 o
  10   3   1     1527.46     1484.78     48.14 o
  11   3   1      971.29      919.95     37.84 o
  12   3   1     3922.23     3982.60    115.68 o
  13   3   1     1888.52     2002.02     85.95 o
 -13   4   1      207.35      228.08     36.92 o
 -12   4   1      482.11      469.10     33.25 o
 -11   4   1       61.59       51.92     20.56 o
 -10   4   1      111.21      122.59     24.31 o
  -9   4   1      284.48      241.78     22.23 o
  -8   4   1      182.36      119.94     17.47 o
  -7   4   1       60.14       51.37     13.83 o
  -6   4   1     2230.81     2163.23     70.66 o
  -5   4   1      508.23      492.02     22.61 o
  -4   4   1       87.27       82.72     10.92 o
  -3   4   1        0.65        3.43      6.90 o
  -2   4   1      363.33      462.31     17.35 o
  -1   4   1     9368.22     9994.82    255.14 o
   0   4   1        5.02       18.66      6.49 o
   1   4   1        3.05        9.62      6.66 o
   2   4   1      782.20      793.37     27.89 o
   3   4   1      179.16      199.34     12.36 o
   4   4   1      811.91      864.14     30.64 o
   5   4   1     1187.88     1233.76     40.17 o
   6   4   1      146.52      155.26     15.89 o
   7   4   1      165.45      164.58     17.52 o
   8   4   1     1476.08     1384.57     49.23 o
   9   4   1      128.43      118.19     19.61 o
  10   4   1       37.57       31.01     19.30 o
  11   4   1      188.03      172.17     24.92 o
  12   4   1       53.17       37.81     22.85 o
  13   4   1      668.73      660.41     49.57 o
 -13   5   1     1998.47     2024.05     87.27 o
 -12   5   1     2271.54     2271.30     77.23 o
 -11   5   1      573.29      574.55     40.97 o
 -10   5   1     2431.24     2411.28     76.13 o
  -9   5   1     7354.25     7139.33    183.69 o
  -8   5   1     3005.21     2896.79     83.77 o
  -7   5   1     4002.36     3945.89    106.03 o
  -6   5   1     3561.31     3624.01    112.78 o
  -5   5   1     6513.98     6575.50    146.90 o
  -4   5   1    12498.40    12461.84    267.48 o
  -3   5   1     5872.37     5528.58    123.56 o
  -2   5   1     6227.78     5975.45    146.33 o
  -1   5   1    25644.61    25883.92    602.28 o
   0   5   1    21094.94    21384.08    498.32 o
   1   5   1     7648.79     7417.98    161.17 o
   2   5   1    12819.32    12509.64    320.75 o
   3   5   1    24305.35    24125.38    509.49 o
   4   5   1     9415.54     9415.09    205.40 o
   5   5   1     7019.83     6983.87    155.64 o
   6   5   1     6422.09     6146.41    156.52 o
   7   5   1     7238.60     6829.60    173.73 o
   8   5   1     6617.19     6152.97    176.82 o
   9   5   1     2253.93     2229.08     70.56 o
  10   5   1     1835.71     1853.97     64.24 o
  11   5   1     6109.90     6155.39    165.65 o
  12   5   1     2263.37     2402.52     81.42 o
 -12   6   1       24.83       41.03     24.54 o
 -11   6   1       56.08       52.27     22.64 o
 -10   6   1      232.88      236.55     31.53 o
  -9   6   1     3219.60     3139.38    103.36 o
  -8   6   1       23.81       26.36     17.78 o
  -7   6   1      616.49      606.12     27.61 o
  -6   6   1     1856.20     1829.29     51.91 o
  -5   6   1      416.96      390.19     22.88 o
  -4   6   1      209.56      199.16     15.54 o
  -3   6   1      820.33      762.54     30.31 o
  -2   6   1     4439.25     4534.82    131.52 o
  -1   6   1      104.95      114.86     12.67 o
   0   6   1      522.50      492.84     21.82 o
   1   6   1      444.84      481.73     27.15 o
   2   6   1       69.76       69.47     11.51 o
   3   6   1      677.37      706.88     26.58 o
   4   6   1       21.29        8.49     11.40 o
   5   6   1     1074.53     1039.53     35.39 o
   6   6   1       14.23        3.21     13.47 o
   7   6   1      264.67      244.39     24.37 o
   8   6   1      630.88      671.10     30.43 o
   9   6   1      958.42      884.90     51.97 o
  10   6   1       14.56        6.56     20.23 o
  11   6   1       31.64       15.58     22.02 o
  12   6   1        0.48       11.84     23.70 o
 -11   7   1     3027.04     3091.81     86.58 o
 -10   7   1     2427.42     2406.35     70.78 o
  -9   7   1     1885.00     1914.72     59.39 o
  -8   7   1     3160.32     3334.68     87.06 o
  -7   7   1     1382.75     1458.65     47.32 o
  -6   7   1     7731.60     7484.99    170.39 o
  -5   7   1     6805.44     6519.49    149.49 o
  -4   7   1     5734.30     5234.33    158.15 o
  -3   7   1     5934.67     5923.16    148.88 o
  -2   7   1     7892.20     7866.28    192.44 o
  -1   7   1     3833.53     3817.28     99.20 o
   0   7   1     5958.67     5908.70    147.07 o
   1   7   1    11244.88    11327.42    271.61 o
   2   7   1     6231.69     6273.84    157.62 o
   3   7   1     6820.18     6764.45    152.58 o
   4   7   1     6985.70     6790.35    154.19 o
   5   7   1     5935.28     5802.99    135.06 o
   6   7   1     7806.04     7528.12    171.47 o
   7   7   1     3911.30     3980.51     99.18 o
   8   7   1     3420.06     3440.45     89.81 o
   9   7   1     3457.18     3244.80     87.38 o
  10   7   1     1656.00     1597.29     55.30 o
  11   7   1      855.01      834.46     40.34 o
 -10   8   1       16.98       24.21     24.96 o
  -9   8   1      179.59      214.41     24.32 o
  -8   8   1       60.95       65.96     19.87 o
  -7   8   1       15.80       20.85     18.74 o
  -6   8   1     1065.09     1053.90     43.89 o
  -5   8   1      141.73      117.68     19.04 o
  -4   8   1      117.81      104.42     17.94 o
  -3   8   1       37.51       53.61     25.59 o
  -2   8   1      668.82      666.67     30.02 o
  -1   8   1      622.97      585.74     28.51 o
   0   8   1       45.06       43.82     15.07 o
   1   8   1        6.23        9.56     13.30 o
   2   8   1      956.26      974.62     38.79 o
   3   8   1      677.04      666.79     31.30 o
   4   8   1      876.36      830.73     33.16 o
   5   8   1     1039.52      968.07     40.34 o
   6   8   1       13.60       -7.61     15.98 o
   7   8   1       24.96       16.54     18.14 o
   8   8   1      832.53      840.52     57.21 o
   9   8   1      436.46      459.47     30.81 o
  -8   9   1     1911.00     1839.70     66.80 o
  -7   9   1     2643.04     2627.21    118.70 o
  -6   9   1     1677.70     1717.18     60.68 o
  -5   9   1     1810.35     1764.27     79.05 o
  -4   9   1     5120.92     4981.95    173.50 o
  -3   9   1     3989.12     4256.19    114.69 o
  -2   9   1     3990.89     4007.33    108.00 o
  -1   9   1     3905.48     3939.99    110.51 o
   0   9   1     4218.19     4186.83    112.15 o
   1   9   1     6156.16     6210.17    158.40 o
   2   9   1     4288.84     4360.75    116.62 o
   3   9   1     3957.68     4043.53    110.14 o
   4   9   1     1925.49     1989.84     64.33 o
   5   9   1     2605.31     2459.68    102.57 o
   6   9   1     2851.20     2815.19    110.15 o
   7   9   1     2079.40     2084.74     73.78 o
   8   9   1     1998.41     1904.64     71.98 o
  -6  10   1      278.18      353.80     46.88 o
  -5  10   1      135.72      121.97     34.65 o
  -4  10   1       11.35       14.67     54.01 o
  -3  10   1      365.59      409.34     57.15 o
  -2  10   1     1595.19     1608.67    102.73 o
  -1  10   1      100.91       99.11     33.47 o
   0  10   1       19.16       26.39     22.41 o
   1  10   1      245.67      226.60     27.97 o
   2  10   1       45.85       32.36     25.69 o
   3  10   1        1.99       13.78     22.90 o
   4  10   1      258.15      285.18     32.85 o
   5  10   1      248.85      277.28     49.19 o
   6  10   1        5.98       14.16     27.97 o
  -2  11   1     1116.71     1107.51     70.22 o
  -1  11   1     1326.31     1323.97     78.03 o
   0  11   1     1251.60     1335.70     78.33 o
   1  11   1     2830.34     2737.19    123.23 o
 -14   0   2     4339.17     4685.81    194.13 o
 -13   0   2     4492.77     4439.84    177.86 o
 -12   0   2     3587.52     3423.70    140.81 o
 -11   0   2     5359.14     5508.63    166.14 o
 -10   0   2     6933.36     6746.78    196.66 o
  -9   0   2     2165.73     2126.57     71.05 o
  -8   0   2     2968.84     2962.44     91.71 o
  -7   0   2      770.57      778.94     43.35 o
  -6   0   2     1683.06     1653.18     53.02 o
  -5   0   2     7758.02     7931.57    219.74 o
  -4   0   2     1039.51     1029.78     40.05 o
  -3   0   2    56202.92    56975.35   1538.75 o
  -2   0   2    28157.83    28505.98    761.05 o
  -1   0   2    60540.13    58669.34   1361.92 o
   0   0   2     6096.64     5143.38    178.27 o
   1   0   2    12159.52    12593.87    413.49 o
   2   0   2    61339.37    63448.38   2068.45 o
   3   0   2    52660.13    52781.93   1723.28 o
   4   0   2    22909.59    23114.42    760.82 o
   5   0   2      471.05      422.04     26.46 o
   6   0   2    12774.01    12809.61    430.19 o
   7   0   2    29251.33    28813.27    787.70 o
   8   0   2     7690.87     7779.52    223.75 o
   9   0   2     6661.94     6769.88    198.89 o
  10   0   2     4790.79     5162.80    158.13 o
  11   0   2     6716.35     6891.25    206.93 o
  12   0   2     6957.35     7268.26    265.70 o
  13   0   2      881.99      777.55     62.49 o
  14   0   2     1765.21     1762.93    134.16 o
 -14   1   2       26.59       66.12     25.25 o
 -13   1   2       85.90       65.04     23.31 o
 -12   1   2       13.99        3.28     19.50 o
 -11   1   2      175.19      163.04     18.11 o
 -10   1   2     1838.46     1859.80     46.96 o
  -9   1   2     1010.90      992.30     38.56 o
  -8   1   2        0.87        6.38      9.14 o
  -7   1   2       98.25      110.18     10.57 o
  -6   1   2      577.31      581.56     26.83 o
  -5   1   2        9.48       16.57      6.20 o
  -4   1   2      863.72      936.90     27.58 o
  -3   1   2    13135.97    13360.12    280.85 o
  -2   1   2     2398.07     2502.97     54.57 o
  -1   1   2      564.18      567.41     12.55 o
   0   1   2      379.77      415.08     11.17 o
   1   1   2      307.22      319.26     10.20 o
   2   1   2    60143.93    60632.36   1426.18 o
   3   1   2       17.67       40.01      6.19 o
   4   1   2     1224.12     1372.13     43.04 o
   5   1   2      305.31      307.70     21.79 o
   6   1   2      508.00      531.12     20.50 o
   7   1   2       32.41       43.83     10.76 o
   8   1   2      463.78      442.33     21.35 o
   9   1   2     1418.99     1435.36     44.72 o
  10   1   2      257.97      228.85     18.35 o
  11   1   2       36.31       39.22     15.68 o
  12   1   2      287.92      308.79     25.67 o
  13   1   2       68.67       63.78     25.58 o
  14   1   2       86.42      102.94     28.83 o
 -14   2   2     3679.38     3869.86    117.37 o
 -13   2   2     1584.66     1491.33     60.86 o
 -12   2   2     1194.47     1181.52     51.00 o
 -11   2   2     1413.56     1396.40     45.80 o
 -10   2   2     7790.34     7617.32    172.61 o
  -9   2   2     7436.38     7105.85    160.26 o
  -8   2   2     3765.52     3704.74     88.47 o
  -7   2   2     6460.47     6298.41    140.55 o
  -6   2   2    19012.64    18417.24    390.22 o
  -5   2   2    10903.67    10561.32    251.87 o
  -4   2   2     2106.11     2125.55     55.42 o
  -3   2   2     3866.56     4016.13    113.95 o
  -2   2   2    13917.25    13875.77    290.82 o
  -1   2   2     8285.13     8064.96    155.06 o
   0   2   2    17397.05    17467.31    336.24 o
   1   2   2     9537.32     9728.61    203.65 o
   2   2   2    34002.43    33232.46   1145.33 o
   3   2   2    45256.42    43473.24   1779.48 o
   4   2   2    15745.02    15031.14    357.79 o
   5   2   2    32575.48    31680.75    664.95 o
   6   2   2    25163.83    24820.18    523.55 o
   7   2   2    19712.83    19132.11    407.76 o
   8   2   2    10714.29    10322.38    227.04 o
   9   2   2     2435.88     2370.09     88.13 o
  10   2   2     2449.78     2403.98     66.49 o
  11   2   2     4351.74     4344.71    108.76 o
  12   2   2     2266.84     2296.21     61.93 o
  13   2   2      525.07      543.01     38.14 o
 -14   3   2      246.04      304.69     36.56 o
 -13   3   2        4.06       -5.22     22.46 o
 -12   3   2       13.02        8.14     19.64 o
 -11   3   2       25.43       -1.34     15.67 o
 -10   3   2       18.31        7.13     13.84 o
  -9   3   2      113.44      108.52     15.10 o
  -8   3   2      661.41      587.55     24.80 o
  -7   3   2      277.39      257.35     16.19 o
  -6   3   2       43.02       43.62      9.83 o
  -5   3   2     1832.94     1750.14     50.23 o
  -4   3   2     1893.38     1955.72     47.44 o
  -3   3   2      822.13      950.82     33.97 o
  -2   3   2      425.53      446.05     24.00 o
  -1   3   2       18.76       28.10      6.02 o
   0   3   2      650.51      707.11     18.81 o
   1   3   2     4063.89     4140.86    117.86 o
   2   3   2    14696.05    15408.85    325.05 o
   3   3   2      259.09      280.06     23.59 o
   4   3   2      230.09      223.48     14.40 o
   5   3   2       25.29       17.33     10.11 o
   6   3   2        6.57        8.16     11.37 o
   7   3   2      472.81      445.64     26.70 o
   8   3   2     2392.56     2307.34     69.55 o
   9   3   2      471.31      446.95     27.66 o
  10   3   2       75.07       43.86     19.42 o
  11   3   2       42.47       58.05     21.18 o
  12   3   2        0.83        7.98     21.31 o
  13   3   2        0.29       -4.01     28.99 o
 -13   4   2     2909.80     2771.92    106.49 o
 -12   4   2     3173.35     3227.19     87.49 o
 -11   4   2     6546.17     6301.91    166.48 o
 -10   4   2     3804.33     3664.66     99.95 o
  -9   4   2     2827.74     2663.78     76.14 o
  -8   4   2     1121.21     1090.42     36.75 o
  -7   4   2     1430.63     1331.18     44.89 o
  -6   4   2     4604.03     4438.26    114.68 o
  -5   4   2     5048.20     5186.76    130.59 o
  -4   4   2     3555.67     3691.56    108.87 o
  -3   4   2    18723.26    19574.05    457.54 o
  -2   4   2    15442.52    14937.17    404.64 o
  -1   4   2    17146.83    16828.39    353.95 o
   0   4   2    23289.79    23991.10    502.69 o
   1   4   2    12753.51    12431.25    312.76 o
   2   4   2    33557.98    33515.48    701.67 o
   3   4   2    16170.08    16309.57    345.96 o
   4   4   2     6880.20     6815.37    167.14 o
   5   4   2     2745.86     2519.63    116.11 o
   6   4   2     8037.68     7450.59    185.85 o
   7   4   2    11389.62    11020.11    270.48 o
   8   4   2     7373.01     7393.96    193.47 o
   9   4   2     6782.38     6777.96    275.54 o
  10   4   2     4213.64     4378.37    121.57 o
  11   4   2     5943.50     6091.77    210.01 o
  12   4   2     2447.53     2483.34    117.89 o
  13   4   2     1455.94     1548.38     63.79 o
 -13   5   2      147.67      127.16     34.00 o
 -12   5   2      103.35       88.97     24.74 o
 -11   5   2        3.15       -1.49     20.02 o
 -10   5   2      863.93      887.39     41.10 o
  -9   5   2     1445.10     1461.74     52.88 o
  -8   5   2      262.99      256.15     21.96 o
  -7   5   2      251.89      260.91     20.53 o
  -6   5   2      673.63      654.99     39.77 o
  -5   5   2       73.94      104.18     13.97 o
  -4   5   2      583.26      553.60     21.43 o
  -3   5   2     8708.07     8520.85    369.22 o
  -2   5   2     2840.08     2884.30     75.29 o
  -1   5   2      889.74     1017.31     32.02 o
   0   5   2     3169.13     3428.78     78.55 o
   1   5   2       51.77       67.22      9.16 o
   2   5   2       35.05       29.74      9.08 o
   3   5   2      441.52      409.86     19.39 o
   4   5   2       13.26       16.86     10.07 o
   5   5   2      371.83      396.75     30.62 o
   6   5   2      846.12      785.32     29.68 o
   7   5   2       13.65       26.82     15.20 o
   8   5   2       28.23       86.09     18.21 o
   9   5   2       10.32        6.32     18.42 o
  10   5   2       99.06       90.55     21.66 o
  11   5   2       14.35        3.80     32.56 o
  12   5   2     1060.79     1116.20     52.36 o
 -12   6   2     1498.74     1570.01     61.96 o
 -11   6   2     2347.97     2344.50     77.54 o
 -10   6   2     2588.91     2478.21     79.31 o
  -9   6   2     3619.18     3709.31    106.86 o
  -8   6   2     3267.11     3416.56     97.12 o
  -7   6   2     6832.19     6876.71    175.38 o
  -6   6   2    10260.96    10071.83    221.09 o
  -5   6   2     6793.76     6448.98    145.79 o
  -4   6   2     4621.30     4422.36    169.01 o
  -3   6   2     3818.34     3740.34     97.16 o
  -2   6   2     6116.19     6277.85    161.56 o
  -1   6   2     5720.39     5859.65    144.23 o
   0   6   2     3788.20     3723.69     95.03 o
   1   6   2     6443.00     6450.59    160.30 o
   2   6   2     6837.40     6585.53    146.56 o
   3   6   2    16927.29    16359.70    350.00 o
   4   6   2    11932.52    11859.04    257.92 o
   5   6   2    11797.25    11556.05    252.37 o
   6   6   2    11009.72    10782.54    237.28 o
   7   6   2     6760.65     6293.00    145.99 o
   8   6   2     4955.05     4599.37    111.93 o
   9   6   2     2138.36     2051.66     63.31 o
  10   6   2     1950.06     1906.63     62.57 o
  11   6   2     1520.43     1513.99     60.67 o
 -11   7   2      428.85      435.24     30.43 o
 -10   7   2        0.27       -7.07     18.36 o
  -9   7   2       52.18       25.29     18.03 o
  -8   7   2       20.62       33.35     16.36 o
  -7   7   2       73.33       84.04     17.15 o
  -6   7   2        0.20       21.57     15.70 o
  -5   7   2      674.98      639.35     30.55 o
  -4   7   2      864.23      900.78     35.96 o
  -3   7   2      489.33      405.75     22.50 o
  -2   7   2      696.16      763.03     31.81 o
  -1   7   2       17.42       32.38     11.80 o
   0   7   2      106.18      106.04     14.27 o
   1   7   2     2376.97     2337.22     66.17 o
   2   7   2     1476.56     1466.96     43.37 o
   3   7   2      781.41      736.87     28.80 o
   4   7   2      124.80      153.66     16.70 o
   5   7   2       48.47       74.65     15.77 o
   6   7   2        7.15       13.77     15.03 o
   7   7   2      711.11      711.00     31.90 o
   8   7   2     1986.23     2044.85     62.03 o
   9   7   2      121.01      119.38     20.91 o
  10   7   2       36.27       55.47     21.23 o
 -10   8   2     3091.80     3216.26     98.38 o
  -9   8   2     2601.18     2645.59     84.32 o
  -8   8   2     1732.44     1771.60     62.93 o
  -7   8   2     1267.51     1250.49     58.82 o
  -6   8   2     2049.10     1894.55     96.70 o
  -5   8   2     2606.51     2476.98     74.26 o
  -4   8   2     4296.80     4232.31    112.73 o
  -3   8   2     3108.44     3103.52     86.01 o
  -2   8   2     8013.73     8005.67    197.56 o
  -1   8   2    11424.60    11083.33    267.81 o
   0   8   2     9735.36     9776.50    237.98 o
   1   8   2     7714.63     7894.26    194.94 o
   2   8   2     2340.06     2405.50     70.80 o
   3   8   2     3974.58     3844.65     94.18 o
   4   8   2     3014.37     2836.95     79.41 o
   5   8   2     3161.79     2956.00     77.70 o
   6   8   2     2550.62     2650.69     72.71 o
   7   8   2     1843.29     1770.61     62.90 o
   8   8   2     3107.82     2976.77     82.53 o
   9   8   2     2562.11     2567.68     86.44 o
  -8   9   2        0.10       11.41     21.06 o
  -7   9   2      109.97       84.90     22.32 o
  -6   9   2      165.92      198.28     23.95 o
  -5   9   2       36.95       43.15     18.76 o
  -4   9   2      506.78      526.35     30.44 o
  -3   9   2      777.62      789.28     35.96 o
  -2   9   2     1295.83     1322.15     47.35 o
  -1   9   2       26.36       31.74     16.27 o
   0   9   2       12.70       -0.80     17.29 o
   1   9   2       90.61      120.13     22.81 o
   2   9   2      380.35      432.06     32.74 o
   3   9   2      388.91      430.57     33.85 o
   4   9   2      941.13      917.27     56.23 o
   5   9   2       28.80       14.49     20.70 o
   6   9   2      313.04      324.65     32.63 o
   7   9   2       23.09       23.70     24.00 o
   8   9   2      130.81      164.96     29.31 o
  -6  10   2     3229.60     3158.29    135.59 o
  -5  10   2     3003.07     2795.40     98.66 o
  -4  10   2     3415.55     3379.43    139.98 o
  -3  10   2     2728.86     2975.35    168.68 o
  -2  10   2     1538.10     1567.67     72.03 o
  -1  10   2     1331.57     1238.96     57.87 o
   0  10   2     1649.38     1678.80    126.28 o
   1  10   2     2148.51     2193.38    114.65 o
   2  10   2     2217.26     2228.70     83.63 o
   3  10   2     3165.91     3161.93    109.30 o
   4  10   2     4754.96     4673.20    150.88 o
   5  10   2     3930.76     3794.62    129.09 o
  -2  11   2       34.28       32.16     32.10 o
  -1  11   2        5.83       23.05     32.84 o
   0  11   2      338.95      305.48     44.16 o
   1  11   2      961.72      912.73     91.45 o
 -14   1   3     3130.96     3238.71    100.92 o
 -13   1   3     2261.41     2239.80     76.00 o
 -12   1   3     5952.31     6022.83    159.38 o
 -11   1   3     8235.83     8381.28    211.09 o
 -10   1   3     8657.47     8733.28    176.90 o
  -9   1   3     3197.53     3140.51     69.20 o
  -8   1   3     3403.66     3404.48     73.16 o
  -7   1   3     6638.46     6629.66    145.49 o
  -6   1   3    15321.79    15353.32    324.70 o
  -5   1   3     6520.63     6553.46    141.47 o
  -4   1   3      770.59      760.08     20.95 o
  -3   1   3    14922.36    14559.30    391.86 o
  -2   1   3     2041.96     1994.30     40.15 o
  -1   1   3    18244.88    18622.81    307.40 o
   0   1   3    26015.21    26119.77    562.49 o
   1   1   3    10152.64    10140.79    212.67 o
   2   1   3    37803.12    38099.98    891.25 o
   3   1   3     8562.73     8417.82    232.70 o
   4   1   3    10862.21    10958.38    233.88 o
   5   1   3    15350.50    15410.38    327.40 o
   6   1   3    31971.28    31863.64    669.62 o
   7   1   3    16947.29    17100.53    365.20 o
   8   1   3     6626.27     6502.47    147.57 o
   9   1   3     7319.59     7328.00    166.34 o
  10   1   3     7557.09     7583.80    158.95 o
  11   1   3     6404.46     6521.10    140.31 o
  12   1   3     2831.52     2865.58     88.06 o
  13   1   3     1146.96     1302.65     63.01 o
 -14   2   3       45.93       54.92     25.98 o
 -13   2   3       11.18       -2.73     20.94 o
 -12   2   3       59.85       35.88     21.39 o
 -11   2   3        3.81        7.51     14.15 o
 -10   2   3       10.95       16.54     13.05 o
  -9   2   3      105.18      100.76     13.75 o
  -8   2   3       22.11       10.39     10.38 o
  -7   2   3      710.54      739.33     25.75 o
  -6   2   3       33.35       32.09      8.27 o
  -5   2   3      303.49      325.26     20.26 o
  -4   2   3      942.25      942.61     55.35 o
  -3   2   3     1822.38     1906.47     49.35 o
  -2   2   3     1272.83     1470.16     33.74 o
  -1   2   3      150.58      149.70      6.64 o
   0   2   3     1183.45     1171.13     29.84 o
   1   2   3    11349.33    11937.29    250.84 o
   2   2   3      686.98      738.48     25.46 o
   3   2   3       24.57       36.73      8.06 o
   4   2   3       88.45       98.02     10.64 o
   5   2   3      889.75     1014.85     35.02 o
   6   2   3     1327.27     1445.62     41.02 o
   7   2   3        5.37       -9.35     10.71 o
   8   2   3       17.26       23.04     12.79 o
   9   2   3       14.96       17.92     14.70 o
  10   2   3       11.42        2.13     15.29 o
  11   2   3       93.58       99.20     20.25 o
  12   2   3       80.63       68.71     18.75 o
  13   2   3      230.13      248.01     30.59 o
 -14   3   3     3947.74     4045.30    121.57 o
 -13   3   3     2792.50     2794.16     90.87 o
 -12   3   3     1472.65     1448.51     56.84 o
 -11   3   3     7421.41     7305.57    168.97 o
 -10   3   3     6258.50     6056.07    141.27 o
  -9   3   3     4283.82     4124.59    100.09 o
  -8   3   3     4482.93     4139.58    131.49 o
  -7   3   3     9630.54     8933.65    234.84 o
  -6   3   3    10836.52    10617.41    228.93 o
  -5   3   3     3063.18     3091.55     71.70 o
  -4   3   3     3606.70     3632.81     81.73 o
  -3   3   3    11056.43    11428.99    381.99 o
  -2   3   3    16469.47    16561.54    390.32 o
  -1   3   3     4188.69     4392.67    106.68 o
   0   3   3      511.74      547.97     14.85 o
   1   3   3    22586.10    22867.49    435.50 o
   2   3   3    26964.86    26854.65    562.32 o
   3   3   3    22406.76    21821.40    532.98 o
   4   3   3     8229.13     7725.65    232.60 o
   5   3   3    13701.66    13367.55    321.31 o
   6   3   3    16559.69    16211.78    388.32 o
   7   3   3    12919.44    12785.13    310.15 o
   8   3   3     5593.43     5749.79    149.84 o
   9   3   3     5005.82     4829.82    130.10 o
  10   3   3     6080.38     6106.07    168.09 o
  11   3   3     7631.78     7742.93    201.14 o
  12   3   3     2332.99     2372.76    110.66 o
  13   3   3     1130.35     1219.20     56.17 o
 -14   4   3        4.86       68.15     41.77 o
 -13   4   3       20.91       71.99     27.04 o
 -12   4   3       79.12      135.11     25.48 o
 -11   4   3        0.15      -10.99     15.81 o
 -10   4   3      798.68      827.67     33.49 o
  -9   4   3      474.95      429.85     23.29 o
  -8   4   3       40.70       29.35     12.73 o
  -7   4   3       87.72       77.48     12.49 o
  -6   4   3      783.32      808.75     31.69 o
  -5   4   3     1215.75     1250.88     43.45 o
  -4   4   3       72.93       64.58     11.62 o
  -3   4   3      552.97      568.77     21.35 o
  -2   4   3     4044.05     4345.03    107.17 o
  -1   4   3     1441.07     1603.30     39.38 o
   0   4   3      662.61      773.62     22.57 o
   1   4   3     5970.52     6028.55    207.69 o
   2   4   3      892.35      889.22     26.73 o
   3   4   3      162.90      164.97     11.81 o
   4   4   3       24.43       27.60      8.93 o
   5   4   3      721.24      663.09     27.55 o
   6   4   3       55.38       39.62     12.95 o
   7   4   3      385.31      407.31     42.14 o
   8   4   3      182.82      199.16     20.86 o
   9   4   3       12.82        3.64     17.14 o
  10   4   3       43.18       65.76     20.59 o
  11   4   3      207.82      227.87     27.33 o
  12   4   3      191.69      141.56     27.07 o
 -13   5   3     1703.37     1739.64    135.08 o
 -12   5   3     5169.17     5034.16    163.33 o
 -11   5   3     4396.81     4393.62    123.01 o
 -10   5   3     5254.94     5336.41    143.12 o
  -9   5   3     3558.70     3515.62     99.15 o
  -8   5   3     3873.70     3859.62    105.16 o
  -7   5   3     1963.56     2045.49     62.99 o
  -6   5   3     7799.60     7778.87    193.19 o
  -5   5   3     6086.01     6135.93    153.67 o
  -4   5   3     1959.43     1863.88     53.53 o
  -3   5   3     7672.61     7371.96    255.46 o
  -2   5   3    10657.40    10485.94    249.18 o
  -1   5   3    11318.84    11826.41    252.25 o
   0   5   3    20098.33    20946.91    441.28 o
   1   5   3      970.79      909.15     27.72 o
   2   5   3     9659.23     9443.71    204.72 o
   3   5   3    15320.72    15228.97    325.36 o
   4   5   3     5526.28     5520.26    125.50 o
   5   5   3     7529.16     7321.77    163.63 o
   6   5   3    11982.47    11123.63    242.80 o
   7   5   3     8050.40     7569.61    170.79 o
   8   5   3     5056.05     4821.32    129.41 o
   9   5   3     5690.78     5606.74    149.13 o
  10   5   3     4267.40     4323.26    125.37 o
  11   5   3     3529.39     3509.53    128.73 o
  12   5   3     2424.48     2506.31     84.12 o
 -12   6   3       96.28       79.77     24.39 o
 -11   6   3        4.54       14.26     21.31 o
 -10   6   3     1250.53     1326.02     52.62 o
  -9   6   3        2.96       21.47     18.26 o
  -8   6   3       96.61       82.91     19.27 o
  -7   6   3      467.02      478.36     27.21 o
  -6   6   3      227.99      266.08     33.64 o
  -5   6   3     1003.34      972.43     39.60 o
  -4   6   3     1231.64     1133.36     48.00 o
  -3   6   3     2332.28     2316.01     64.73 o
  -2   6   3     1692.96     1945.94     55.12 o
  -1   6   3       20.24       38.39     10.05 o
   0   6   3     1734.57     1795.16     46.88 o
   1   6   3     1339.15     1342.30     38.02 o
   2   6   3      255.91      249.43     15.68 o
   3   6   3      286.97      286.91     17.61 o
   4   6   3      163.36      158.29     15.39 o
   5   6   3        8.80       23.77     12.13 o
   6   6   3     1244.21     1213.59     41.40 o
   7   6   3       35.55       29.01     15.12 o
   8   6   3        3.35       18.64     15.77 o
   9   6   3        1.31       15.08     17.03 o
  10   6   3      158.71      123.04     22.05 o
  11   6   3       24.01       35.16     20.75 o
 -11   7   3     2396.54     2576.16     97.40 o
 -10   7   3     1692.24     1760.56     64.05 o
  -9   7   3     3896.72     3993.16    118.60 o
  -8   7   3     2553.08     2508.16     76.28 o
  -7   7   3     9930.09     9271.20    230.52 o
  -6   7   3     4073.16     3926.98    106.86 o
  -5   7   3     2059.08     2136.45     65.05 o
  -4   7   3     5589.45     5545.51    141.08 o
  -3   7   3     5158.75     5154.50    130.71 o
  -2   7   3     5934.62     5791.01    144.78 o
  -1   7   3     3677.42     3788.88     98.57 o
   0   7   3     1135.73     1171.69     39.74 o
   1   7   3    12036.28    12328.90    266.66 o
   2   7   3     7810.97     7752.52    174.43 o
   3   7   3     7508.30     6933.26    156.54 o
   4   7   3     6172.77     5960.33    137.53 o
   5   7   3     6405.80     6317.64    145.97 o
   6   7   3     4061.38     3911.29     97.23 o
   7   7   3     3346.97     3263.31     93.37 o
   8   7   3     5281.88     5071.92    124.12 o
   9   7   3     1915.66     1771.23     57.75 o
  10   7   3     2708.55     2606.25     99.76 o
 -10   8   3      259.56      277.14     38.21 o
  -9   8   3      287.29      284.24     36.43 o
  -8   8   3       28.22       22.75     19.26 o
  -7   8   3      125.82      149.09     22.03 o
  -6   8   3      496.61      570.41     42.55 o
  -5   8   3      231.13      231.82     21.76 o
  -4   8   3       76.69       52.53     19.69 o
  -3   8   3      105.48      141.12     18.16 o
  -2   8   3      728.75      697.77     35.64 o
  -1   8   3      249.09      248.45     20.20 o
   0   8   3       92.84      106.52     16.62 o
   1   8   3     2525.78     2563.40     73.80 o
   2   8   3      185.40      190.93     18.27 o
   3   8   3       63.75       48.12     15.15 o
   4   8   3       29.05       33.74     18.87 o
   5   8   3      729.81      718.08     32.19 o
   6   8   3       18.89        9.01     20.21 o
   7   8   3      311.48      347.67     36.01 o
   8   8   3      553.86      531.40     56.05 o
   9   8   3       41.86       -5.12     32.78 o
  -8   9   3     2441.84     2440.15     79.98 o
  -7   9   3     2088.79     2111.22     77.03 o
  -6   9   3     2065.75     2023.13     66.53 o
  -5   9   3     3509.92     3516.28     99.29 o
  -4   9   3     3176.88     3215.63     91.11 o
  -3   9   3     3554.22     3670.80    101.05 o
  -2   9   3     4105.79     3999.33    131.03 o
  -1   9   3     4647.64     4599.71    153.29 o
   0   9   3     6981.32     7211.92    211.70 o
   1   9   3     2934.54     2858.51     97.72 o
   2   9   3     3134.51     3024.25    116.97 o
   3   9   3     2710.96     2677.64     94.65 o
   4   9   3     2321.67     2266.61     75.95 o
   5   9   3     2239.12     2225.84     75.50 o
   6   9   3     2647.13     2485.31     82.86 o
   7   9   3     2539.91     2450.07     83.13 o
  -6  10   3       24.06       13.60     24.90 o
  -5  10   3       15.63       -5.08     23.77 o
  -4  10   3      218.17      250.28     30.64 o
  -3  10   3      627.31      615.52     57.77 o
  -2  10   3        1.87       14.08     21.77 o
  -1  10   3       38.00       51.50     23.77 o
   0  10   3        2.16      -18.12     21.82 o
   1  10   3      536.49      506.39     41.16 o
   2  10   3       43.05       15.43     23.95 o
   3  10   3        3.28      -22.79     22.79 o
   4  10   3       32.87       49.89     27.05 o
   5  10   3       59.23       54.08     28.33 o
  -1  11   3     1662.36     1696.13    256.52 o
   0  11   3     2426.51     2466.18     92.71 o
 -15   0   4     4607.54     4815.05    197.93 o
 -14   0   4     2676.15     2738.91    125.41 o
 -13   0   4     4652.72     4718.96    185.86 o
 -12   0   4    10547.09    10842.80    380.86 o
 -11   0   4     8081.21     8339.73    296.36 o
 -10   0   4     6573.14     6707.12    193.98 o
  -9   0   4     8338.81     8397.79    237.81 o
  -8   0   4     3413.95     3416.06    102.18 o
  -7   0   4    10367.08    10298.07    286.04 o
  -6   0   4    10643.88    10973.16    302.26 o
  -5   0   4      433.98      440.69     25.59 o
  -4   0   4     5294.07     5195.24    194.09 o
  -3   0   4    44307.70    43926.94   1433.73 o
  -2   0   4    15418.38    15807.34    423.63 o
  -1   0   4    42017.66    44270.83   1022.26 o
   0   0   4     3549.14     3272.61    128.32 o
   1   0   4     1354.27     1375.96     75.90 o
   2   0   4    40279.92    40576.59   1886.06 o
   3   0   4     3053.26     2883.46    102.77 o
   4   0   4      226.39      313.41     54.52 o
   5   0   4    15163.95    14796.49    493.87 o
   6   0   4    21783.87    21117.80    701.51 o
   7   0   4     4699.75     4472.03    134.96 o
   8   0   4     6799.95     6437.03    189.39 o
   9   0   4    16496.02    15975.83    447.12 o
  10   0   4    14665.75    14490.35    410.46 o
  11   0   4    13223.38    13572.88    389.16 o
  12   0   4      590.85      694.46     45.57 o
  13   0   4     1901.17     2048.94     94.49 o
 -15   1   4       29.44       45.38     26.52 o
 -14   1   4       17.61       16.57     23.21 o
 -13   1   4        1.88        1.26     20.45 o
 -12   1   4        0.74       16.22     21.06 o
 -11   1   4      777.06      794.77     37.99 o
 -10   1   4      718.18      729.99     28.17 o
  -9   1   4     1019.22     1061.86     29.58 o
  -8   1   4      643.04      698.34     21.46 o
  -7   1   4      474.47      511.55     16.60 o
  -6   1   4      260.49      265.92     12.49 o
  -5   1   4     1050.53     1036.23     27.30 o
  -4   1   4     4105.02     4081.57    115.40 o
  -3   1   4        1.27       19.04      4.07 o
  -2   1   4      311.14      334.82      9.29 o
  -1   1   4      955.71     1051.54     24.26 o
   0   1   4      737.64      837.00     18.78 o
   1   1   4      427.41      483.17     18.83 o
   2   1   4     2582.16     2558.24     88.06 o
   3   1   4      803.78      813.24     26.86 o
   4   1   4      714.27      665.61     29.07 o
   5   1   4      224.57      202.53     13.37 o
   6   1   4      536.54      503.06     21.30 o
   7   1   4     1356.44     1384.76     41.26 o
   8   1   4      272.00      275.92     19.64 o
   9   1   4      138.97      113.75     17.14 o
  10   1   4      157.02      147.19     17.82 o
  11   1   4       56.79       47.46     17.42 o
  12   1   4       37.21       47.52     19.09 o
  13   1   4        4.96       67.39     22.72 o
 -14   2   4     1315.54     1382.97     73.85 o
 -13   2   4     2015.15     2099.23     73.26 o
 -12   2   4     6260.36     6110.88    162.72 o
 -11   2   4    15275.15    14934.87    363.35 o
 -10   2   4     4498.39     4466.09    106.62 o
  -9   2   4     2828.47     2773.45     70.15 o
  -8   2   4    20981.07    20131.87    428.00 o
  -7   2   4    21346.80    20399.59    431.85 o
  -6   2   4    19292.13    17975.18    539.27 o
  -5   2   4     2517.90     2343.49     91.13 o
  -4   2   4     3104.88     2932.80     85.97 o
  -3   2   4    16875.42    17391.36    364.66 o
  -2   2   4     2583.35     2520.46     55.05 o
  -1   2   4     3282.51     3613.36     71.08 o
   0   2   4     2493.99     2391.87     74.05 o
   1   2   4    19089.78    19071.07    364.19 o
   2   2   4    16245.69    16140.23    379.61 o
   3   2   4     9595.19     9442.77    227.13 o
   4   2   4    31248.13    32415.17    762.18 o
   5   2   4    18701.34    18808.33    447.50 o
   6   2   4    15296.00    15501.95    373.18 o
   7   2   4     8271.80     8188.71    204.93 o
   8   2   4     4508.82     4446.52    119.87 o
   9   2   4     7730.97     7757.55    198.90 o
  10   2   4     5165.24     5263.41    143.01 o
  11   2   4     2117.66     2143.25     73.13 o
  12   2   4     2998.86     2994.92     84.61 o
  13   2   4     2588.93     2711.71    109.02 o
 -14   3   4        0.57      -10.06     23.43 o
 -13   3   4       48.06       34.72     22.40 o
 -12   3   4       89.08      113.95     23.43 o
 -11   3   4       74.02       74.97     17.00 o
 -10   3   4        0.05       -2.74     13.49 o
  -9   3   4     1667.66     1568.27     46.31 o
  -8   3   4      245.91      236.80     16.44 o
  -7   3   4     1925.16     1915.23     50.35 o
  -6   3   4     2251.57     2153.63     53.55 o
  -5   3   4     1384.44     1377.77     36.48 o
  -4   3   4       14.86       14.39      7.38 o
  -3   3   4     1915.77     2043.31     53.33 o
  -2   3   4     2282.25     2394.28     61.50 o
  -1   3   4     3168.64     3497.71     69.62 o
   0   3   4     3844.58     3962.99     78.73 o
   1   3   4     6278.96     6598.53    129.15 o
   2   3   4       41.03       46.65      7.48 o
   3   3   4      125.68      128.00     10.15 o
   4   3   4     2434.57     2556.06     85.29 o
   5   3   4      258.35      254.71     16.90 o
   6   3   4        4.02       14.52     15.38 o
   7   3   4     3251.50     3319.59    122.93 o
   8   3   4       75.77       64.55     18.22 o
   9   3   4      138.61      128.80     23.16 o
  10   3   4       26.43       28.39     18.70 o
  11   3   4        2.27       -2.84     20.93 o
  12   3   4        6.15       21.80     23.29 o
  13   3   4       77.52       42.85     26.32 o
 -14   4   4     2592.03     2608.37     88.81 o
 -13   4   4     3993.86     3965.89    117.17 o
 -12   4   4     7820.15     7642.71    199.08 o
 -11   4   4     4771.71     4777.51    116.54 o
 -10   4   4     4148.97     4091.22    100.51 o
  -9   4   4     2762.50     2696.90     70.43 o
  -8   4   4     6450.01     6392.27    144.71 o
  -7   4   4     7884.39     8094.93    178.17 o
  -6   4   4     4199.88     4227.08     97.01 o
  -5   4   4     2587.09     2572.83     80.37 o
  -4   4   4     7155.52     7192.42    201.23 o
  -3   4   4    19636.50    19833.41    535.60 o
  -2   4   4    14255.56    14284.06    302.35 o
  -1   4   4    13603.29    14520.21    306.65 o
   0   4   4     8859.38     8923.40    173.65 o
   1   4   4    14584.90    14249.10    321.36 o
   2   4   4     5805.40     5549.70    122.83 o
   3   4   4     2589.75     2592.51     63.04 o
   4   4   4     1406.84     1303.53     40.18 o
   5   4   4     9119.22     8777.38    192.40 o
   6   4   4    12667.90    12135.34    295.20 o
   7   4   4     4755.85     4713.98    124.69 o
   8   4   4     6072.58     6052.89    157.31 o
   9   4   4     9202.20     9199.16    231.63 o
  10   4   4     8814.47     8943.35    293.10 o
  11   4   4     5336.72     5516.79    204.83 o
  12   4   4     2420.45     2430.94     82.31 o
 -13   5   4       56.13       47.83     29.67 o
 -12   5   4        1.99      -11.96     26.14 o
 -11   5   4       92.35       52.30     20.45 o
 -10   5   4     1457.25     1463.53     53.62 o
  -9   5   4      372.01      397.61     26.26 o
  -8   5   4        8.85       17.42     14.67 o
  -7   5   4      532.02      508.95     31.33 o
  -6   5   4       34.45       47.02     15.70 o
  -5   5   4      212.65      230.63     18.64 o
  -4   5   4     2863.19     2786.69     74.03 o
  -3   5   4      174.85      219.13     16.25 o
  -2   5   4     1395.20     1477.16     40.52 o
  -1   5   4      896.24      941.36     27.60 o
   0   5   4      878.75      933.18     27.80 o
   1   5   4      606.21      659.44     22.78 o
   2   5   4     3338.28     3416.79     80.00 o
   3   5   4      173.52      150.86     13.04 o
   4   5   4      447.65      408.52     19.77 o
   5   5   4     2714.20     2630.96     67.08 o
   6   5   4     1190.55     1138.75     38.14 o
   7   5   4       26.25        8.26     14.00 o
   8   5   4      514.31      498.79     26.45 o
   9   5   4      490.69      481.11     31.62 o
  10   5   4       27.62       52.81     21.60 o
  11   5   4      305.18      321.75     30.77 o
  12   5   4      307.94      324.51     32.61 o
 -12   6   4     2437.50     2428.08     93.96 o
 -11   6   4     3177.43     3280.18    114.63 o
 -10   6   4     4050.34     4133.80    134.35 o
  -9   6   4     7203.21     7176.75    234.05 o
  -8   6   4     6497.15     6594.02    335.11 o
  -7   6   4     9186.39     9001.59    257.08 o
  -6   6   4     7219.21     7124.54    177.16 o
  -5   6   4     4224.25     3985.87    104.58 o
  -4   6   4     5928.10     5794.77    152.92 o
  -3   6   4     4377.14     4402.44    128.56 o
  -2   6   4     2153.47     2207.26     73.27 o
  -1   6   4      688.34      662.40     23.56 o
   0   6   4     5140.07     5374.72    120.77 o
   1   6   4     7394.76     7290.60    161.05 o
   2   6   4    11340.12    10876.59    235.71 o
   3   6   4     8520.63     8162.50    187.75 o
   4   6   4     5069.52     4768.13    111.31 o
   5   6   4    11991.57    11544.98    253.06 o
   6   6   4     9043.25     8488.04    208.96 o
   7   6   4     4610.23     4371.17    106.99 o
   8   6   4     3118.60     3025.28     80.39 o
   9   6   4     2186.88     2118.98     63.42 o
  10   6   4     2432.59     2353.62     69.87 o
  11   6   4     2139.26     2183.03     69.90 o
 -11   7   4       24.81       35.61     27.64 o
 -10   7   4      245.05      229.37     31.34 o
  -9   7   4        1.18       17.54     18.23 o
  -8   7   4      197.10      239.46     23.08 o
  -7   7   4      616.29      568.26     30.64 o
  -6   7   4     1758.73     1742.92     57.07 o
  -5   7   4      959.14      961.58     38.82 o
  -4   7   4        8.15        8.09     13.13 o
  -3   7   4      293.92      270.87     19.04 o
  -2   7   4      759.22      789.46     30.97 o
  -1   7   4      279.45      282.36     18.25 o
   0   7   4     2874.98     2795.80     69.43 o
   1   7   4     4698.40     4623.56    107.79 o
   2   7   4      230.88      213.51     16.49 o
   3   7   4      183.07      163.93     15.87 o
   4   7   4      445.90      405.25     25.38 o
   5   7   4      196.81      189.67     18.81 o
   6   7   4       31.44       15.09     15.07 o
   7   7   4      522.42      496.62     29.46 o
   8   7   4       39.45       33.33     18.33 o
   9   7   4      127.92      184.84     24.05 o
  10   7   4       14.10        9.34     25.54 o
 -10   8   4     1707.95     1736.42     87.27 o
  -9   8   4     1982.12     1872.45     65.56 o
  -8   8   4     1285.65     1283.16     63.07 o
  -7   8   4     1611.21     1579.43     62.34 o
  -6   8   4     2387.84     2338.78     76.74 o
  -5   8   4     4414.40     4274.94    114.60 o
  -4   8   4     5559.85     5467.01    140.57 o
  -3   8   4     7538.62     7713.42    191.26 o
  -2   8   4     9149.48     9293.51    227.03 o
  -1   8   4     3821.09     4017.97    106.04 o
   0   8   4     6245.56     6376.77    160.47 o
   1   8   4     3437.40     3348.74     95.47 o
   2   8   4     4364.18     4280.67    117.86 o
   3   8   4     3051.92     3004.70    136.07 o
   4   8   4     2808.94     2778.24     84.52 o
   5   8   4     1688.33     1655.50     60.26 o
   6   8   4     1848.53     1853.11     95.45 o
   7   8   4     3222.16     3230.91    105.87 o
   8   8   4     3740.74     3581.33    140.59 o
   9   8   4     2708.54     2718.39    125.87 o
  -8   9   4       48.51       53.69     22.33 o
  -7   9   4      147.46      120.90     25.67 o
  -6   9   4      395.41      410.94     70.78 o
  -5   9   4      178.08      150.76     25.31 o
  -4   9   4      453.03      479.15     33.83 o
  -3   9   4       86.56       53.73     21.59 o
  -2   9   4      424.67      516.20     35.43 o
  -1   9   4       35.18       -4.66     19.74 o
   0   9   4       28.84       27.65     21.14 o
   1   9   4       41.56       28.37     24.81 o
   2   9   4      846.19      918.33     47.91 o
   3   9   4      124.83      133.79     23.19 o
   4   9   4     1087.10     1068.41     60.78 o
   5   9   4      741.14      779.45     42.18 o
   6   9   4      202.00      205.28     28.66 o
   7   9   4        6.47      -13.40     23.02 o
  -6  10   4     2145.99     2272.29     86.90 o
  -5  10   4     3508.42     3490.24    120.58 o
  -4  10   4     2662.13     2656.63     95.69 o
  -3  10   4      975.14     1028.24     58.13 o
  -2  10   4     1333.07     1317.27     82.24 o
  -1  10   4     2717.62     2858.25    100.54 o
   0  10   4     2256.77     2336.68     87.34 o
   1  10   4     2738.51     2794.97     99.76 o
   2  10   4     3120.14     3398.38    146.28 o
   3  10   4     5450.92     5528.77    174.24 o
   4  10   4     1894.14     1799.52     77.67 o
   5  10   4     3464.25     3282.41    175.45 o
 -15   1   5     1536.23     1726.26     69.82 o
 -14   1   5     1719.14     1745.88     65.67 o
 -13   1   5     7055.37     7096.45    185.95 o
 -12   1   5     8125.10     8182.74    208.44 o
 -11   1   5     5976.70     5943.99    154.78 o
 -10   1   5     2715.24     2618.27     66.84 o
  -9   1   5    14670.77    14608.00    285.91 o
  -8   1   5    32144.63    31738.15    610.42 o
  -7   1   5    11368.53    11222.72    239.72 o
  -6   1   5     7168.16     7177.04    173.37 o
  -5   1   5     2512.37     2342.52     70.84 o
  -4   1   5    35695.95    35564.13    823.30 o
  -3   1   5    35577.63    35718.36    677.10 o
  -2   1   5      401.39      440.02     17.32 o
  -1   1   5     2569.91     2691.39     58.70 o
   0   1   5    16184.69    15575.75    379.31 o
   1   1   5    16044.36    15736.53    506.07 o
   2   1   5     3658.47     3696.37     91.16 o
   3   1   5     2244.58     2260.15     61.12 o
   4   1   5    10446.15    10248.61    247.98 o
   5   1   5    13148.92    12975.32    312.58 o
   6   1   5     7749.60     7557.34    188.43 o
   7   1   5     2415.78     2302.11     60.52 o
   8   1   5     8854.45     8691.39    194.55 o
   9   1   5    12889.66    12778.78    280.75 o
  10   1   5     3995.63     4085.25     93.97 o
  11   1   5     3618.29     3622.72     87.15 o
  12   1   5     3361.44     3420.07    149.82 o
  13   1   5     4755.09     4971.66    188.34 o
 -14   2   5       92.30       77.75     37.76 o
 -13   2   5       31.61       -7.36     19.48 o
 -12   2   5      190.59      173.03     24.63 o
 -11   2   5       53.90       39.68     19.01 o
 -10   2   5     1528.01     1496.16     44.96 o
  -9   2   5      282.28      303.31     17.67 o
  -8   2   5      214.28      238.48     15.16 o
  -7   2   5        0.34       10.11      8.50 o
  -6   2   5       56.39       41.86     10.56 o
  -5   2   5       37.86       24.18      8.60 o
  -4   2   5       85.40      111.15     19.80 o
  -3   2   5     1905.72     2082.07     46.99 o
  -2   2   5      165.84      166.19      6.64 o
  -1   2   5       67.72       77.46      5.16 o
   0   2   5      686.71      728.12     28.63 o
   1   2   5     1175.58     1132.13     28.33 o
   2   2   5     4508.04     4680.80    127.33 o
   3   2   5     3649.29     3982.18    100.85 o
   4   2   5     1498.98     1623.29     47.75 o
   5   2   5        2.64       11.59     11.00 o
   6   2   5        1.95      -11.63     11.63 o
   7   2   5        0.23       14.21     14.35 o
   8   2   5      525.55      513.79     29.09 o
   9   2   5       81.64       79.12     21.69 o
  10   2   5      145.47      101.81     22.21 o
  11   2   5       38.71       46.27     23.06 o
  12   2   5        4.70        8.72     20.78 o
  13   2   5      183.43      263.71     33.56 o
 -14   3   5     1951.31     1939.23     73.67 o
 -13   3   5     3179.72     3191.82     99.74 o
 -12   3   5     8660.23     8449.94    217.68 o
 -11   3   5     5017.68     4784.46    159.61 o
 -10   3   5     6154.86     5814.36    157.61 o
  -9   3   5    10526.89     9995.60    220.08 o
  -8   3   5    13253.27    12334.54    267.00 o
  -7   3   5    11949.71    11408.77    246.19 o
  -6   3   5     6575.14     6601.37    162.07 o
  -5   3   5    10011.20     9965.30    237.42 o
  -4   3   5    19721.01    20113.58    469.22 o
  -3   3   5    16357.65    17292.58    406.91 o
  -2   3   5     1310.95     1269.05     35.84 o
  -1   3   5     4315.47     4537.47    111.60 o
   0   3   5    20950.90    20552.36    738.02 o
   1   3   5     9371.73     9484.64    183.86 o
   2   3   5     1419.08     1330.45     35.15 o
   3   3   5     3791.73     3831.20    110.80 o
   4   3   5     9622.32     9333.83    224.86 o
   5   3   5    13924.05    13901.16    334.03 o
   6   3   5     6138.24     6286.75    159.40 o
   7   3   5     3514.77     3678.06    100.74 o
   8   3   5     6518.73     6584.66    194.82 o
   9   3   5     7818.49     7975.09    204.46 o
  10   3   5     5159.06     5237.75    142.78 o
  11   3   5     2441.97     2454.38    103.06 o
  12   3   5     2517.22     2643.07     87.22 o
 -14   4   5      215.62      228.02     37.39 o
 -13   4   5      400.46      412.29     41.05 o
 -12   4   5       55.47       72.12     22.78 o
 -11   4   5      189.05      168.22     20.02 o
 -10   4   5      730.44      732.24     30.88 o
  -9   4   5      119.63      133.67     15.86 o
  -8   4   5      136.67      167.00     18.22 o
  -7   4   5      590.38      580.78     26.56 o
  -6   4   5      165.72      180.79     16.56 o
  -5   4   5      118.33      123.35     19.28 o
  -4   4   5      228.38      248.23     29.94 o
  -3   4   5     4453.54     4724.75    117.70 o
  -2   4   5      303.36      300.92     17.05 o
  -1   4   5      654.19      698.70     22.63 o
   0   4   5      434.85      439.25     18.75 o
   1   4   5        4.11        5.95      4.88 o
   2   4   5       51.93       48.69      8.87 o
   3   4   5      144.28      135.31     14.00 o
   4   4   5      676.02      645.82     24.26 o
   5   4   5      102.16       91.80     12.64 o
   6   4   5      151.54      125.93     14.66 o
   7   4   5       49.48       30.95     15.65 o
   8   4   5     1052.25     1090.72     57.66 o
   9   4   5       63.62       98.51     30.19 o
  10   4   5        7.63       20.61     20.87 o
  11   4   5        0.48       -6.68     22.03 o
  12   4   5       73.37       65.89     26.05 o
 -13   5   5     3903.81     4017.39    198.43 o
 -12   5   5     4197.83     4306.57    150.99 o
 -11   5   5     4211.76     4362.41    141.97 o
 -10   5   5     3372.44     3415.57    113.73 o
  -9   5   5     6288.11     6487.56    210.00 o
  -8   5   5     8498.04     8556.80    245.63 o
  -7   5   5     7509.44     7412.13    213.12 o
  -6   5   5     5482.69     5310.27    155.51 o
  -5   5   5     7292.21     7103.88    201.45 o
  -4   5   5    12798.45    12418.70    441.98 o
  -3   5   5    12563.96    12771.67    303.13 o
  -2   5   5     4435.29     4501.77    101.01 o
  -1   5   5     5530.26     5625.97    124.09 o
   0   5   5     2617.08     2465.66     59.19 o
   1   5   5    12426.08    11998.47    280.09 o
   2   5   5    11199.79    11149.50    239.71 o
   3   5   5     2199.88     2169.71     55.73 o
   4   5   5     5681.55     5464.55    124.88 o
   5   5   5     4143.39     3793.07    110.44 o
   6   5   5     5870.57     5475.24    127.45 o
   7   5   5     2595.30     2517.90     67.67 o
   8   5   5     5835.13     5703.92    134.85 o
   9   5   5     6925.19     6911.72    160.49 o
  10   5   5     4099.01     4108.74    117.59 o
  11   5   5     2068.71     2179.42    124.54 o
 -12   6   5       41.47       35.81     27.66 o
 -11   6   5       35.54       74.86     26.75 o
 -10   6   5      534.63      502.38     66.56 o
  -9   6   5      563.21      573.39     37.45 o
  -8   6   5        0.85       17.63     18.86 o
  -7   6   5     1787.08     1828.58     67.02 o
  -6   6   5      240.73      212.75     18.45 o
  -5   6   5      497.92      449.19     23.28 o
  -4   6   5       13.33       10.88     11.43 o
  -3   6   5     2813.98     2883.69     77.09 o
  -2   6   5       11.02       11.41      8.86 o
  -1   6   5      414.07      415.78     18.12 o
   0   6   5       63.60       62.90     10.46 o
   1   6   5     1278.70     1258.61     36.43 o
   2   6   5     8363.88     8075.77    177.82 o
   3   6   5     9924.91     9753.91    212.89 o
   4   6   5     3235.34     3065.21     76.55 o
   5   6   5       44.77       52.55     14.76 o
   6   6   5        1.07      -13.56     13.56 o
   7   6   5       12.35       20.06     15.21 o
   8   6   5      946.74      887.35     37.09 o
   9   6   5      118.99      108.12     20.19 o
  10   6   5       94.34       80.50     21.15 o
  11   6   5       74.72       41.90     48.14 o
 -11   7   5     2504.06     2581.09     96.67 o
 -10   7   5     3166.31     3218.56    111.12 o
  -9   7   5     4112.89     4235.62    134.72 o
  -8   7   5     4602.86     4765.10    127.76 o
  -7   7   5     5370.93     5020.42    134.20 o
  -6   7   5     5030.39     4800.07    176.90 o
  -5   7   5     5622.69     5449.08    140.47 o
  -4   7   5     5139.80     5221.18    133.29 o
  -3   7   5     3613.84     3681.02     97.09 o
  -2   7   5     4206.27     4279.87    110.33 o
  -1   7   5     3172.86     3305.46     80.12 o
   0   7   5    17019.02    17010.14    363.59 o
   1   7   5     2460.18     2431.78     62.53 o
   2   7   5     1203.91     1132.35     36.58 o
   3   7   5     6314.63     6101.43    139.36 o
   4   7   5     3694.63     3616.07     94.99 o
   5   7   5    10320.84     9763.23    216.58 o
   6   7   5     2414.44     2253.89     63.52 o
   7   7   5     2977.78     2766.03     88.90 o
   8   7   5     2420.33     2354.92    106.21 o
   9   7   5     2079.27     2013.05     74.35 o
  10   7   5     1846.43     1870.89     85.24 o
 -10   8   5      372.90      397.59     35.25 o
  -9   8   5      235.30      238.28     25.82 o
  -8   8   5       61.74       36.60     19.00 o
  -7   8   5      913.68      870.40     39.91 o
  -6   8   5      215.23      181.76     21.48 o
  -5   8   5        2.20      -22.42     22.42 o
  -4   8   5      273.29      292.73     21.94 o
  -3   8   5     1206.31     1381.59     47.01 o
  -2   8   5      539.66      522.72     33.03 o
  -1   8   5      109.17      121.35     27.04 o
   0   8   5      786.14      763.06     35.72 o
   1   8   5       98.15      118.20     20.11 o
   2   8   5      125.71      104.47     20.16 o
   3   8   5       25.44       24.94     17.97 o
   4   8   5      665.44      570.21     33.96 o
   5   8   5        2.50       10.56     18.93 o
   6   8   5      182.96      198.95     32.14 o
   7   8   5       69.67       74.87     24.73 o
   8   8   5      507.37      487.31     46.97 o
  -8   9   5     1801.27     1836.32     74.14 o
  -7   9   5     1839.43     1786.25     71.64 o
  -6   9   5     2940.91     2780.19     96.84 o
  -5   9   5     3898.72     3782.73    128.99 o
  -4   9   5     2880.58     2906.77     99.32 o
  -3   9   5     3311.03     3542.94    116.00 o
  -2   9   5     5242.81     5296.96    197.65 o
  -1   9   5     5327.17     5403.74    188.56 o
   0   9   5     3070.05     3172.88    107.03 o
   1   9   5     2953.49     2932.39    101.32 o
   2   9   5     2934.70     2987.31    117.28 o
   3   9   5     2492.46     2325.01    159.68 o
   4   9   5     2510.99     2408.67     90.37 o
   5   9   5     2203.14     2163.83     74.83 o
   6   9   5     2654.57     2690.65     88.41 o
   7   9   5     2277.01     2319.30     81.62 o
  -6  10   5       37.31       37.87     26.70 o
  -5  10   5       63.43       57.55     24.91 o
  -4  10   5       16.23       33.30     24.29 o
  -3  10   5      388.24      390.38     35.69 o
  -2  10   5      328.55      322.70     33.91 o
  -1  10   5        0.08        6.09     30.28 o
   0  10   5       46.12       26.77     24.75 o
   1  10   5      159.82      214.72     31.37 o
   2  10   5      247.95      293.09     42.51 o
   3  10   5       88.80      100.34     29.86 o
   4  10   5      288.39      314.74     32.77 o
 -15   0   6     1194.50     1314.30    124.58 o
 -14   0   6     2686.91     2900.43    183.17 o
 -13   0   6     7625.68     7659.36    280.27 o
 -12   0   6     6474.83     6601.49    321.92 o
 -11   0   6     3192.87     3298.57    132.38 o
 -10   0   6     7865.18     7899.42    278.32 o
  -9   0   6     8970.01     8920.58    308.72 o
  -8   0   6    10551.94    10519.06    357.75 o
  -7   0   6      648.25      645.24     36.70 o
  -6   0   6    43304.59    44597.99   1460.39 o
  -5   0   6    51708.21    51591.30   1686.63 o
  -4   0   6    32177.39    31244.64   1022.95 o
  -3   0   6    19288.71    19992.03    535.68 o
  -2   0   6     5187.14     5310.43    144.42 o
  -1   0   6    37487.30    40076.74   1070.15 o
   0   0   6    28189.10    27354.86    897.22 o
   1   0   6     2722.24     2801.93    101.38 o
   2   0   6      222.82      254.67     30.71 o
   3   0   6     2888.16     2943.47    155.71 o
   4   0   6     4472.37     4076.14    210.43 o
   5   0   6     2446.83     2297.24     89.83 o
   6   0   6     5243.79     4985.70    179.38 o
   7   0   6     3527.62     3175.69    119.36 o
   8   0   6    13414.34    12400.81    367.34 o
   9   0   6     9888.47     9483.40    352.66 o
  10   0   6     1903.23     1847.82     74.23 o
  11   0   6     2973.39     2923.53    119.20 o
  12   0   6     5958.66     6074.69    193.09 o
  13   0   6     3260.67     3396.84    156.77 o
 -15   1   6       67.11       69.73     26.76 o
 -14   1   6       11.77       23.34     22.38 o
 -13   1   6       31.83       28.03     20.25 o
 -12   1   6      362.34      389.71     28.70 o
 -11   1   6        0.06       14.52     16.30 o
 -10   1   6       34.23       31.23     15.66 o
  -9   1   6     1345.03     1319.18     45.45 o
  -8   1   6      464.38      487.10     23.67 o
  -7   1   6     2519.84     2687.08     72.29 o
  -6   1   6     6396.75     6951.66    194.74 o
  -5   1   6      960.26      967.15     29.94 o
  -4   1   6     3069.41     3257.70     80.34 o
  -3   1   6      493.20      528.24     16.07 o
  -2   1   6      574.24      660.23     20.31 o
  -1   1   6      376.64      366.86      9.40 o
   0   1   6     2444.09     2521.87     56.99 o
   1   1   6    11835.51    12375.77    262.02 o
   2   1   6       73.35       92.73     14.16 o
   3   1   6     1913.21     2055.35     62.71 o
   4   1   6      372.56      378.99     19.32 o
   5   1   6       32.34       13.00     11.16 o
   6   1   6     3087.42     3030.74     84.18 o
   7   1   6      512.51      477.55     26.42 o
   8   1   6      266.75      226.02     22.96 o
   9   1   6        0.39        9.04     21.79 o
  10   1   6       64.98       63.37     19.27 o
  11   1   6       32.58        9.09     19.25 o
  12   1   6      192.13      208.23     33.38 o
  13   1   6      361.04      361.57     74.34 o
 -14   2   6     2453.02     2389.76    102.46 o
 -13   2   6     2852.85     3077.68    138.24 o
 -12   2   6     2442.87     2449.57     78.68 o
 -11   2   6     4712.28     4502.25    123.06 o
 -10   2   6     8421.68     8181.90    205.26 o
  -9   2   6    29729.44    28413.21    716.04 o
  -8   2   6    18772.30    17475.09    471.72 o
  -7   2   6    14988.90    14193.92    444.39 o
  -6   2   6     7629.46     7142.44    201.11 o
  -5   2   6    17395.48    16668.20    391.25 o
  -4   2   6    32643.04    34267.71    715.55 o
  -3   2   6     2777.16     2780.35     56.10 o
  -2   2   6      690.36      680.85     15.69 o
  -1   2   6    12363.43    12643.86    266.26 o
   0   2   6    16739.78    16232.78    360.55 o
   1   2   6    19034.24    19409.97    822.05 o
   2   2   6     3563.63     3484.17     82.86 o
   3   2   6    15052.45    15232.17    323.37 o
   4   2   6    14461.52    15051.31    359.73 o
   5   2   6     7086.54     7141.76    178.16 o
   6   2   6     2137.21     2179.20     64.90 o
   7   2   6     2766.85     2844.35     82.68 o
   8   2   6     6409.04     6433.92    167.71 o
   9   2   6     2300.93     2404.80     76.50 o
  10   2   6     1476.32     1485.25     57.04 o
  11   2   6     3527.04     3540.33    107.18 o
  12   2   6     3343.25     3478.21     95.85 o
 -14   3   6      744.44      686.68     68.52 o
 -13   3   6       77.18       77.14     23.85 o
 -12   3   6       86.63       83.96     21.82 o
 -11   3   6      303.25      285.52     25.62 o
 -10   3   6      848.45      807.01     55.88 o
  -9   3   6       30.66       29.14     15.47 o
  -8   3   6      175.83      179.92     24.06 o
  -7   3   6       49.19       60.46     12.83 o
  -6   3   6     1313.27     1340.64     45.94 o
  -5   3   6      927.47      996.84     33.25 o
  -4   3   6     3294.25     3516.87     78.86 o
  -3   3   6      895.84      890.07     26.20 o
  -2   3   6     3215.29     3464.15     76.62 o
  -1   3   6      643.09      765.28     25.04 o
   0   3   6       14.05       21.92      7.61 o
   1   3   6      106.16      122.99      6.43 o
   2   3   6      610.01      625.92     20.98 o
   3   3   6     2701.83     2848.00     68.01 o
   4   3   6      677.11      693.45     26.16 o
   5   3   6     1285.74     1308.07     43.29 o
   6   3   6     1604.98     1751.72     54.97 o
   7   3   6      180.21      192.97     21.39 o
   8   3   6      127.17      159.71     21.30 o
   9   3   6       48.72       49.03     19.70 o
  10   3   6       42.35       36.57     21.08 o
  11   3   6      595.52      579.91     37.65 o
  12   3   6      429.32      489.82     37.73 o
 -14   4   6     2264.25     2330.27     99.61 o
 -13   4   6     4812.97     4651.71    132.69 o
 -12   4   6     4264.46     4148.47    118.87 o
 -11   4   6     2264.46     2277.11     73.91 o
 -10   4   6     4016.74     4073.36    112.33 o
  -9   4   6     9734.26     9876.21    242.89 o
  -8   4   6     6441.90     6397.79    161.44 o
  -7   4   6     3013.73     2974.02     80.82 o
  -6   4   6    11637.97    11957.58    285.35 o
  -5   4   6    20494.74    20583.48    482.28 o
  -4   4   6    22433.98    22486.87    607.41 o
  -3   4   6    16008.60    16516.91    391.70 o
  -2   4   6     9225.51     9418.89    182.78 o
  -1   4   6    24384.82    25037.69    589.77 o
   0   4   6    18549.96    17773.39    682.72 o
   1   4   6      670.37      617.69     27.92 o
   2   4   6     1502.32     1566.96     41.64 o
   3   4   6     1666.73     1639.31     49.75 o
   4   4   6     6251.23     6060.66    136.68 o
   5   4   6     3399.30     3373.47     82.07 o
   6   4   6     2173.88     2177.73     58.80 o
   7   4   6     4298.16     4279.08    103.40 o
   8   4   6     8526.86     8561.37    216.05 o
   9   4   6     6347.35     6704.45    175.30 o
  10   4   6     2521.15     2480.62     79.46 o
  11   4   6     3423.27     3330.37    108.32 o
  12   4   6     3272.99     3384.20    157.36 o
 -13   5   6        1.23       12.24     28.31 o
 -12   5   6      108.36      121.85     24.47 o
 -11   5   6       20.34       12.46     19.96 o
 -10   5   6       42.78       35.17     17.91 o
  -9   5   6      261.67      285.60     26.67 o
  -8   5   6       74.01       65.68     19.67 o
  -7   5   6      162.80      156.07     20.27 o
  -6   5   6      421.28      397.08     33.66 o
  -5   5   6      340.98      350.63     36.70 o
  -4   5   6       25.14       21.16     11.29 o
  -3   5   6     1361.99     1474.01     41.70 o
  -2   5   6        4.80       10.45      7.20 o
  -1   5   6      757.35      777.22     24.02 o
   0   5   6     5539.49     5526.66    154.66 o
   1   5   6     1914.23     1852.67     42.16 o
   2   5   6      312.05      300.29     15.51 o
   3   5   6      939.57      913.16     35.99 o
   4   5   6       11.30       17.46     11.37 o
   5   5   6       94.17       65.54     13.94 o
   6   5   6     1212.73     1174.62     39.74 o
   7   5   6     1966.87     1938.55     56.55 o
   8   5   6     1048.40      958.45     37.31 o
   9   5   6      134.98      108.53     19.93 o
  10   5   6       23.34       25.61     18.86 o
  11   5   6        1.50        0.28     20.10 o
 -12   6   6     3042.60     3029.67    166.79 o
 -11   6   6     2540.11     2616.27    102.37 o
 -10   6   6     5068.28     5224.28    162.43 o
  -9   6   6     7656.70     7567.32    222.37 o
  -8   6   6     8521.06     8363.63    241.63 o
  -7   6   6     8300.71     8006.22    229.45 o
  -6   6   6     6986.19     6822.05    196.96 o
  -5   6   6     7283.39     6957.79    267.97 o
  -4   6   6     4642.65     4747.32    121.14 o
  -3   6   6     3616.50     3696.60     95.54 o
  -2   6   6     3853.66     3959.67     91.55 o
  -1   6   6     5569.46     5804.56    129.76 o
   0   6   6     7986.75     7817.28    171.40 o
   1   6   6     3619.57     3515.68     83.03 o
   2   6   6     6627.43     6489.56    145.26 o
   3   6   6    12726.56    12366.47    267.01 o
   4   6   6     8348.76     8171.94    219.80 o
   5   6   6     5942.82     5556.52    163.30 o
   6   6   6     1884.24     1879.65     55.79 o
   7   6   6     2078.66     1951.09     58.74 o
   8   6   6     2684.81     2524.54     71.18 o
   9   6   6     1939.70     1875.77     70.43 o
  10   6   6     1086.26     1164.24     53.72 o
 -11   7   6      282.06      277.63     34.32 o
 -10   7   6      879.54      895.91     47.64 o
  -9   7   6      458.23      463.53     70.26 o
  -8   7   6      508.74      486.32     29.11 o
  -7   7   6      669.10      590.58     40.33 o
  -6   7   6       11.72        0.71     14.49 o
  -5   7   6      260.41      245.06     22.56 o
  -4   7   6     2224.57     2176.48     63.80 o
  -3   7   6     1266.04     1354.45     48.12 o
  -2   7   6       58.35       46.65     12.49 o
  -1   7   6      562.75      569.91     23.42 o
   0   7   6       38.44       17.80     18.91 o
   1   7   6      432.42      410.91     35.54 o
   2   7   6       23.42        0.06     15.70 o
   3   7   6      534.18      523.81     30.85 o
   4   7   6      136.11      141.98     21.59 o
   5   7   6     1011.86      964.00     49.55 o
   6   7   6       19.63       -2.09     19.03 o
   7   7   6       87.97      102.43     25.35 o
   8   7   6       42.01       19.67     25.96 o
   9   7   6       24.87       27.46     25.97 o
 -10   8   6     1891.31     1829.93     65.87 o
  -9   8   6     1086.12     1139.87     48.62 o
  -8   8   6     2436.28     2328.65    121.39 o
  -7   8   6     4231.23     3952.06    110.19 o
  -6   8   6     2894.46     3210.78     91.74 o
  -5   8   6     4977.72     4928.72    150.79 o
  -4   8   6     4970.93     5032.73    153.17 o
  -3   8   6     8100.22     8147.06    235.82 o
  -2   8   6     8038.72     8152.82    235.93 o
  -1   8   6     5158.01     5425.80    164.13 o
   0   8   6     3977.25     3967.65    110.12 o
   1   8   6     5396.07     5282.88    141.09 o
   2   8   6     2456.56     2326.71     73.35 o
   3   8   6     1776.96     1767.23     61.50 o
   4   8   6      788.96      785.53     39.48 o
   5   8   6     1964.01     1904.42     66.49 o
   6   8   6     2629.52     2678.31     95.88 o
   7   8   6     3570.43     3437.96    188.29 o
   8   8   6     3060.96     3152.05    183.28 o
  -8   9   6        0.71       -6.27     24.56 o
  -7   9   6       18.62       45.73     23.88 o
  -6   9   6      559.54      570.87     50.19 o
  -5   9   6      319.07      351.60     32.27 o
  -4   9   6      344.75      355.48     44.75 o
  -3   9   6      437.07      465.46     34.91 o
  -2   9   6        1.72        5.78     21.28 o
  -1   9   6      572.34      639.86     53.52 o
   0   9   6     1481.79     1521.52     64.11 o
   1   9   6     1097.60     1182.27     49.95 o
   2   9   6       76.16       90.30     22.82 o
   3   9   6      628.95      651.08     48.92 o
   4   9   6       11.70        7.50     21.61 o
   5   9   6        1.92      -16.39     21.58 o
   6   9   6       11.69       28.35     23.82 o
  -6  10   6     3581.50     3638.51    123.11 o
  -5  10   6     1690.63     1815.75    102.24 o
  -4  10   6      851.50      911.06     50.37 o
  -3  10   6     1859.92     1928.69     77.27 o
  -2  10   6     2366.97     2549.32    104.51 o
  -1  10   6     1588.37     1758.78    111.02 o
   0  10   6     2646.91     2731.17     99.95 o
   1  10   6     1607.57     1588.86     84.46 o
   2  10   6     5673.04     5677.97    179.45 o
   3  10   6     3893.04     3864.92    120.11 o
   4  10   6     3289.83     3101.21    129.71 o
 -15   1   7      999.15      955.44     50.00 o
 -14   1   7     2432.89     2474.61     82.59 o
 -13   1   7     2486.07     2487.30     80.19 o
 -12   1   7     2087.45     2151.13     69.92 o
 -11   1   7     3412.21     3411.80     96.36 o
 -10   1   7    10571.73    10522.58    257.29 o
  -9   1   7    14855.20    14647.62    350.03 o
  -8   1   7     3456.79     3369.90    103.72 o
  -7   1   7    11043.05    10691.98    255.65 o
  -6   1   7    28082.62    27643.07    643.62 o
  -5   1   7    32639.16    32205.08    747.40 o
  -4   1   7    22797.59    23112.75    440.91 o
  -3   1   7    11544.06    11788.20    314.54 o
  -2   1   7    24969.71    26505.84    619.65 o
  -1   1   7    55222.57    57028.03   1082.86 o
   0   1   7    10629.29    10395.92    288.81 o
   1   1   7     3707.90     3660.70     82.62 o
   2   1   7     3241.64     3177.41     85.17 o
   3   1   7    17458.45    17262.24    447.32 o
   4   1   7     7477.05     7019.95    203.96 o
   5   1   7     3046.93     2798.50     78.21 o
   6   1   7     3486.14     3299.62     91.77 o
   7   1   7     2629.40     2440.57     73.72 o
   8   1   7     6399.53     6082.71    160.23 o
   9   1   7     1690.30     1621.41     59.31 o
  10   1   7     1952.20     1802.49     58.85 o
  11   1   7     4215.72     4144.97    118.39 o
  12   1   7     2651.60     2534.49     78.13 o
 -14   2   7       42.61       62.86     24.46 o
 -13   2   7       18.97       21.70     20.92 o
 -12   2   7       19.66       36.70     19.69 o
 -11   2   7        0.25      -15.48     15.48 o
 -10   2   7      279.21      286.40     25.52 o
  -9   2   7        4.41       11.83     13.72 o
  -8   2   7      531.88      513.23     30.37 o
  -7   2   7       25.92       22.85     10.92 o
  -6   2   7       72.55       97.66     11.98 o
  -5   2   7        0.37       24.05      8.28 o
  -4   2   7      264.60      284.10     10.45 o
  -3   2   7       34.66       43.95      3.85 o
  -2   2   7       66.79       76.09      5.74 o
  -1   2   7     1448.20     1529.96     29.75 o
   0   2   7       78.84      123.27     10.68 o
   1   2   7      130.19      161.45      8.04 o
   2   2   7      456.84      536.87     23.10 o
   3   2   7      100.40       95.58     15.10 o
   4   2   7     2574.39     2759.44     67.02 o
   5   2   7      496.06      529.71     25.42 o
   6   2   7      454.56      476.66     30.86 o
   7   2   7       39.70       10.66     15.58 o
   8   2   7      109.56       98.67     21.35 o
   9   2   7       55.12       33.20     19.17 o
  10   2   7      159.88      163.55     25.35 o
  11   2   7       21.97       22.79     22.75 o
  12   2   7       90.80      142.58     26.13 o
 -14   3   7     2090.83     2136.41     77.41 o
 -13   3   7     1884.86     1833.57     79.76 o
 -12   3   7     2459.80     2408.18     99.10 o
 -11   3   7     5118.70     4860.16    132.25 o
 -10   3   7     3598.01     3727.52    104.35 o
  -9   3   7     7973.02     7902.56    197.73 o
  -8   3   7    13021.72    13004.14    312.60 o
  -7   3   7     8718.78     8920.96    216.54 o
  -6   3   7    24592.16    24792.80    579.24 o
  -5   3   7    17995.13    17958.36    420.56 o
  -4   3   7    14294.30    14675.10    309.84 o
  -3   3   7     9166.60     9344.48    222.07 o
  -2   3   7    16145.21    16427.31    345.03 o
  -1   3   7    15326.77    14929.75    397.17 o
   0   3   7    20684.11    21011.95    629.47 o
   1   3   7     6012.86     6027.73    132.05 o
   2   3   7     9396.70     9392.50    275.22 o
   3   3   7    13820.76    13878.75    297.15 o
   4   3   7     8288.08     8450.72    185.58 o
   5   3   7      784.93      777.21     40.97 o
   6   3   7     2110.34     2104.52     72.69 o
   7   3   7     5720.19     5809.06    151.34 o
   8   3   7     3966.76     3938.53    109.91 o
   9   3   7     1848.63     1987.94     67.38 o
  10   3   7     1230.51     1163.36     50.63 o
  11   3   7     3086.53     3276.43    101.54 o
  12   3   7     3313.27     3543.13    121.41 o
 -14   4   7      167.20      182.73     30.18 o
 -13   4   7       45.22       36.24     22.85 o
 -12   4   7       33.59       32.49     21.39 o
 -11   4   7     1205.13     1230.88     50.14 o
 -10   4   7      317.81      399.91     33.11 o
  -9   4   7      105.86       95.26     19.58 o
  -8   4   7      692.62      672.70     29.99 o
  -7   4   7      301.22      327.46     20.08 o
  -6   4   7      417.61      432.30     20.98 o
  -5   4   7        6.16        4.51      8.65 o
  -4   4   7      503.48      507.94     21.12 o
  -3   4   7       73.67       70.08     10.01 o
  -2   4   7       52.98       54.30      5.91 o
  -1   4   7      771.07      803.44     28.65 o
   0   4   7      635.69      588.24     50.66 o
   1   4   7      368.33      316.99     17.82 o
   2   4   7      525.41      537.92     26.34 o
   3   4   7       62.95       69.01     11.08 o
   4   4   7      159.25      145.51     13.66 o
   5   4   7      249.36      233.69     17.24 o
   6   4   7      120.07      122.13     15.75 o
   7   4   7        1.39       23.29     14.55 o
   8   4   7        0.57      -15.97     15.97 o
   9   4   7       20.32       25.45     19.89 o
  10   4   7      192.84      187.33     26.70 o
  11   4   7      328.59      378.39     33.51 o
 -13   5   7     2654.05     2803.69    111.93 o
 -12   5   7     1888.45     1990.22     72.81 o
 -11   5   7     1885.60     2015.50     71.19 o
 -10   5   7     6736.21     6703.21    172.37 o
  -9   5   7     7665.86     7629.37    191.92 o
  -8   5   7     1735.72     1804.31     57.37 o
  -7   5   7     7718.13     7419.59    213.15 o
  -6   5   7    13860.70    13441.92    370.82 o
  -5   5   7     9833.15     9595.89    267.76 o
  -4   5   7    10064.71     9846.31    309.48 o
  -3   5   7    12172.14    12879.47    275.19 o
  -2   5   7    11875.43    12109.56    234.74 o
  -1   5   7    16992.77    17100.16    407.31 o
   0   5   7     8950.68     8632.94    288.31 o
   1   5   7     4441.17     4348.35    125.59 o
   2   5   7     4953.55     4861.83    110.56 o
   3   5   7     5251.96     5186.39    183.42 o
   4   5   7     1154.43     1165.45     40.39 o
   5   5   7     9006.24     8788.82    196.36 o
   6   5   7     4229.60     4146.53    101.19 o
   7   5   7     2661.56     2690.95     93.30 o
   8   5   7     4191.33     4219.55    107.90 o
   9   5   7     1887.59     2002.90     60.93 o
  10   5   7     1512.78     1602.11     55.50 o
  11   5   7     2687.23     2892.93     83.50 o
 -12   6   7       75.49      116.42     42.34 o
 -11   6   7      275.49      272.98     32.12 o
 -10   6   7      678.15      664.49     48.64 o
  -9   6   7       41.47       51.90     21.97 o
  -8   6   7      104.24      106.42     20.97 o
  -7   6   7      597.88      624.86     49.74 o
  -6   6   7      565.52      558.99     31.77 o
  -5   6   7       63.03       65.09     13.62 o
  -4   6   7      388.81      407.48     33.12 o
  -3   6   7      587.58      639.34     23.29 o
  -2   6   7       80.90       72.32      9.60 o
  -1   6   7     1788.85     1832.33     56.51 o
   0   6   7     1013.24      969.11     46.45 o
   1   6   7      331.81      327.96     37.96 o
   2   6   7     1228.93     1231.88     37.01 o
   3   6   7      392.99      385.34     20.07 o
   4   6   7     3428.80     3268.13     85.67 o
   5   6   7       13.46       -0.28     13.67 o
   6   6   7      598.17      562.15     43.15 o
   7   6   7      747.90      749.96     33.42 o
   8   6   7      192.69      212.52     28.46 o
   9   6   7      112.71      114.91     26.70 o
  10   6   7      410.46      393.58     37.14 o
 -11   7   7     2050.83     2268.32     88.54 o
 -10   7   7     3004.25     3042.31    104.98 o
  -9   7   7     3640.92     3738.16    121.19 o
  -8   7   7     7342.59     7038.78    225.61 o
  -7   7   7     4061.35     3905.63    149.21 o
  -6   7   7     3158.95     3328.02     92.70 o
  -5   7   7     8556.10     8587.16    211.70 o
  -4   7   7     5747.25     5981.10    150.74 o
  -3   7   7     6034.26     6546.45    191.53 o
  -2   7   7     4240.48     4341.33    116.09 o
  -1   7   7     4217.06     4204.34    113.34 o
   0   7   7     6482.26     6189.92    159.43 o
   1   7   7     4791.21     4630.28    141.89 o
   2   7   7     8122.95     7781.08    197.51 o
   3   7   7     5562.19     5390.89    176.20 o
   4   7   7     7224.99     6922.93    179.70 o
   5   7   7      613.00      596.87     34.31 o
   6   7   7     1870.40     1714.78     87.42 o
   7   7   7     3888.20     3630.37    108.85 o
   8   7   7     1600.43     1663.33     66.69 o
   9   7   7     1454.17     1524.05     65.60 o
 -10   8   7      301.26      328.96     47.23 o
  -9   8   7        7.03       25.64     23.18 o
  -8   8   7        0.71        4.02     27.21 o
  -7   8   7       79.71       96.31     22.97 o
  -6   8   7      191.45      151.65     24.56 o
  -5   8   7      113.16       82.85     30.26 o
  -4   8   7      653.04      641.65     37.54 o
  -3   8   7       90.19       80.06     21.63 o
  -2   8   7       29.22       -3.45     18.80 o
  -1   8   7      287.91      285.64     24.21 o
   0   8   7      579.61      552.79     31.28 o
   1   8   7       42.43       57.70     19.35 o
   2   8   7      133.21      127.91     21.82 o
   3   8   7       22.92        6.11     18.60 o
   4   8   7      341.82      363.15     29.04 o
   5   8   7      544.51      580.09     42.11 o
   6   8   7      116.92       89.34     23.96 o
   7   8   7        2.49       18.86     22.66 o
   8   8   7        0.46       -1.75     28.82 o
  -8   9   7     1810.15     1793.86    132.80 o
  -7   9   7     2345.51     2397.91     88.65 o
  -6   9   7     2212.87     2271.03     85.24 o
  -5   9   7     3023.83     3002.28    103.50 o
  -4   9   7     3765.44     3912.92    127.72 o
  -3   9   7     6058.97     6191.30    187.85 o
  -2   9   7     4335.15     4676.11    156.76 o
  -1   9   7     3272.28     3428.93    128.81 o
   0   9   7     2413.46     2435.34     78.72 o
   1   9   7     2727.54     2644.93     83.66 o
   2   9   7     2958.55     2973.33    103.46 o
   3   9   7     2298.43     2222.64     89.37 o
   4   9   7     1789.12     1693.24     64.59 o
   5   9   7     3353.17     3331.01    102.67 o
   6   9   7     2248.17     2201.67     78.17 o
  -6  10   7      292.65      424.08     50.06 o
  -5  10   7        4.42       39.48     32.74 o
  -4  10   7      210.70      177.41     30.04 o
  -3  10   7       35.00       58.43     27.43 o
  -2  10   7       34.08       32.30     25.85 o
  -1  10   7      140.87      194.51     31.20 o
   0  10   7      682.93      751.92     47.76 o
   1  10   7      258.09      281.24     37.99 o
   2  10   7       46.17       91.57     26.05 o
   3  10   7        4.06      -22.52     22.52 o
 -15   0   8     2021.13     2032.42    106.27 o
 -14   0   8     2881.54     2983.24    141.22 o
 -13   0   8     1979.49     2056.43     99.26 o
 -12   0   8      242.89      271.52     79.24 o
 -11   0   8     3007.32     3131.12    129.43 o
 -10   0   8     2926.23     3049.07    131.43 o
  -9   0   8     6821.34     6860.10    241.84 o
  -8   0   8     2743.86     2839.16    108.79 o
  -7   0   8    22861.06    22816.79    755.15 o
  -6   0   8    18790.19    18084.08    599.21 o
  -5   0   8     2695.63     2226.21     68.64 o
  -4   0   8    51076.06    52797.02   1724.40 o
  -3   0   8    36789.70    38098.54   1017.28 o
  -2   0   8    61904.91    65881.12   1754.26 o
  -1   0   8    32341.95    30500.04   1408.79 o
   0   0   8     2968.88     3102.17    110.28 o
   1   0   8    21068.07    23211.93    766.74 o
   2   0   8    15480.31    14863.41    496.32 o
   3   0   8     4103.28     3731.11    197.77 o
   4   0   8     3108.70     2884.57    161.69 o
   5   0   8     2176.62     1980.36    122.37 o
   6   0   8     7318.43     6938.59    355.67 o
   7   0   8     5697.92     5358.09    204.46 o
   8   0   8     9961.43     9280.96    338.48 o
   9   0   8     1378.91     1282.15     76.32 o
  10   0   8     2209.19     2041.92    104.81 o
  11   0   8     3083.18     2583.81    128.26 o
  12   0   8      886.98      849.65    170.61 o
 -15   1   8       29.68       13.23     23.87 o
 -14   1   8        1.73      -20.82     20.82 o
 -13   1   8      135.55      113.60     22.83 o
 -12   1   8       25.00        0.81     17.63 o
 -11   1   8      196.91      180.43     21.10 o
 -10   1   8      779.66      800.60     35.06 o
  -9   1   8      452.24      483.50     28.56 o
  -8   1   8      135.94      142.28     14.56 o
  -7   1   8     4939.54     4969.88    124.44 o
  -6   1   8      868.16      876.35     36.74 o
  -5   1   8     2955.82     3184.09     79.69 o
  -4   1   8     4223.01     4833.46     95.25 o
  -3   1   8      601.62      680.58     24.24 o
  -2   1   8      586.81      775.20     24.45 o
  -1   1   8     5573.54     5818.45    114.21 o
   0   1   8     5627.49     5702.59    154.11 o
   1   1   8      191.00      183.48     15.37 o
   2   1   8      437.12      468.31     18.26 o
   3   1   8     4132.85     4143.66    118.58 o
   4   1   8       11.21       10.55     14.20 o
   5   1   8      223.80      210.48     23.33 o
   6   1   8      516.23      498.43     32.75 o
   7   1   8        0.43      -17.71     17.71 o
   8   1   8       16.40       15.67     18.05 o
   9   1   8        3.50      -18.71     18.71 o
  10   1   8        0.56      -21.84     21.84 o
  11   1   8      441.39      448.94     45.76 o
  12   1   8        2.60       10.10     26.83 o
 -14   2   8     1709.36     1673.10     75.36 o
 -13   2   8      618.77      620.89     37.42 o
 -12   2   8     3803.29     3489.74    101.75 o
 -11   2   8     3315.22     3323.79     95.65 o
 -10   2   8     7446.52     7328.24    185.39 o
  -9   2   8     8323.90     8126.69    201.57 o
  -8   2   8     5732.48     5579.35    157.98 o
  -7   2   8    12258.41    12158.13    290.48 o
  -6   2   8    22771.48    23178.59    542.07 o
  -5   2   8    18962.60    19697.83    414.49 o
  -4   2   8     2665.13     2697.35     55.10 o
  -3   2   8     9592.16     9947.89    236.36 o
  -2   2   8    29368.94    30522.84    636.18 o
  -1   2   8    30325.62    31583.09    554.39 o
   0   2   8    27333.29    27908.97    643.63 o
   1   2   8     3082.43     2842.65     85.21 o
   2   2   8    22190.04    22466.63    532.57 o
   3   2   8    38487.13    39786.74    935.32 o
   4   2   8     5455.77     5417.27    158.31 o
   5   2   8     3711.35     3779.55    115.44 o
   6   2   8     3708.82     3690.94    100.97 o
   7   2   8     3323.35     3498.42    156.11 o
   8   2   8      638.50      670.38     52.84 o
   9   2   8      401.32      394.29     36.82 o
  10   2   8     1259.42     1293.48     54.60 o
  11   2   8     3009.49     2956.47     95.30 o
  12   2   8     2088.47     2216.96     72.48 o
 -14   3   8        2.74        7.93     23.19 o
 -13   3   8        1.20       -7.72     20.26 o
 -12   3   8      564.66      515.33     33.59 o
 -11   3   8     1133.62     1217.86     63.35 o
 -10   3   8      959.52      917.53     39.48 o
  -9   3   8     1174.81     1114.33     42.77 o
  -8   3   8       61.47       73.92     14.24 o
  -7   3   8      141.46      150.57     14.65 o
  -6   3   8        8.52       10.04     11.03 o
  -5   3   8      334.31      390.34     28.08 o
  -4   3   8      194.85      192.88      9.99 o
  -3   3   8      717.49      735.98     19.13 o
  -2   3   8      273.99      235.86     17.09 o
  -1   3   8      525.91      557.62     21.22 o
   0   3   8     1300.60     1401.70     41.57 o
   1   3   8      167.45      166.88      9.18 o
   2   3   8       38.32       33.48     11.44 o
   3   3   8     3820.48     3825.48    102.28 o
   4   3   8     1477.60     1576.34     44.40 o
   5   3   8      682.34      742.23     28.01 o
   6   3   8      128.15      129.59     16.28 o
   7   3   8      165.19      196.66     21.80 o
   8   3   8      105.46       82.26     19.72 o
   9   3   8       62.94       23.72     20.58 o
  10   3   8      507.94      498.85     34.99 o
  11   3   8      126.31      173.64     28.97 o
 -14   4   8     2345.82     2441.19     84.40 o
 -13   4   8     1566.76     1667.97     64.02 o
 -12   4   8      564.68      681.57     40.00 o
 -11   4   8     2768.14     2890.70    102.71 o
 -10   4   8     4247.40     4293.59    116.55 o
  -9   4   8     3249.43     3374.40     93.23 o
  -8   4   8     2599.34     2627.91     74.50 o
  -7   4   8     4840.62     4877.77    123.86 o
  -6   4   8    17428.63    17337.67    408.34 o
  -5   4   8    13835.38    14090.03    332.78 o
  -4   4   8    20435.58    21159.11    445.84 o
  -3   4   8    21581.26    22240.49    525.27 o
  -2   4   8    25391.45    26140.23    615.42 o
  -1   4   8    17386.26    16700.21    521.09 o
   0   4   8     3568.86     3258.79    129.94 o
   1   4   8     8312.61     8262.79    202.83 o
   2   4   8     6417.39     6165.47    298.32 o
   3   4   8     9639.55     9628.42    210.76 o
   4   4   8     2260.84     2304.43     60.38 o
   5   4   8     2154.49     2208.42     59.73 o
   6   4   8     5352.66     5289.46    124.15 o
   7   4   8     4939.86     5061.37    120.50 o
   8   4   8     6439.63     6505.05    152.00 o
   9   4   8     2224.68     2241.95     65.76 o
  10   4   8     2319.41     2349.13     69.91 o
  11   4   8     2302.55     2380.49     94.41 o
 -13   5   8      279.22      262.52     30.97 o
 -12   5   8       60.06       35.56     21.92 o
 -11   5   8      164.53      198.21     26.42 o
 -10   5   8        5.75       -4.30     16.67 o
  -9   5   8      194.18      197.06     21.08 o
  -8   5   8      788.39      816.59     34.59 o
  -7   5   8     3111.76     3210.69    127.63 o
  -6   5   8     1185.11     1210.79     47.67 o
  -5   5   8       91.78       89.11     14.79 o
  -4   5   8       51.09       64.79     11.21 o
  -3   5   8       11.21        1.40     11.18 o
  -2   5   8      135.17      173.67     14.79 o
  -1   5   8     3966.72     3788.05     99.57 o
   0   5   8     1010.57      967.87     35.64 o
   1   5   8     1905.21     1930.46     58.18 o
   2   5   8      386.42      346.17     21.72 o
   3   5   8        2.51      -11.03     11.03 o
   4   5   8      217.22      218.60     16.66 o
   5   5   8     1582.43     1505.87     46.59 o
   6   5   8       41.67       16.01     15.37 o
   7   5   8       20.50        0.62     15.92 o
   8   5   8      251.79      250.22     22.99 o
   9   5   8        0.65       -4.82     21.11 o
  10   5   8       89.91      110.79     22.72 o
 -12   6   8     1835.67     1871.24     77.83 o
 -11   6   8     2750.90     2823.31    105.24 o
 -10   6   8     5331.91     5494.53    169.23 o
  -9   6   8     5397.03     5698.19    172.43 o
  -8   6   8     4879.44     4763.73    145.11 o
  -7   6   8     6731.06     6716.44    195.49 o
  -6   6   8     5728.11     5799.40    170.60 o
  -5   6   8     5557.77     5771.86    145.54 o
  -4   6   8     3914.63     4041.30    104.71 o
  -3   6   8     5002.86     5122.63    116.04 o
  -2   6   8     5153.10     5213.38    134.25 o
  -1   6   8     9391.98     9254.41    233.77 o
   0   6   8    10805.40    10156.86    305.86 o
   1   6   8     8694.57     8699.96    216.58 o
   2   6   8    14362.66    13887.25    337.40 o
   3   6   8     6037.98     5883.11    249.55 o
   4   6   8     5621.36     5352.76    217.01 o
   5   6   8     4030.72     3763.33    108.33 o
   6   6   8     2563.45     2446.85     91.27 o
   7   6   8     2110.96     2142.03     74.56 o
   8   6   8      892.31      901.80     48.19 o
   9   6   8      839.99      930.66     48.92 o
 -11   7   8      654.69      631.16     69.34 o
 -10   7   8        0.33      -11.39     20.66 o
  -9   7   8        9.40        4.66     20.57 o
  -8   7   8      118.52       84.49     24.56 o
  -7   7   8      299.10      297.42     37.36 o
  -6   7   8        0.06       -2.85     14.91 o
  -5   7   8      273.62      240.21     27.95 o
  -4   7   8      167.97      173.37     22.11 o
  -3   7   8      977.63     1021.36     40.72 o
  -2   7   8      633.45      650.55     43.97 o
  -1   7   8       55.55       40.02     16.02 o
   0   7   8       15.18       31.25     16.08 o
   1   7   8        0.29       -9.70     15.47 o
   2   7   8       86.33       65.28     18.27 o
   3   7   8      124.92      145.62     21.39 o
   4   7   8     1615.01     1712.41     86.41 o
   5   7   8      480.80      492.02     56.33 o
   6   7   8      156.12      134.50     24.97 o
   7   7   8      421.96      466.35     34.37 o
   8   7   8      181.08      177.25     29.92 o
 -10   8   8     1214.77     1227.37    133.91 o
  -9   8   8     1441.09     1288.47     77.38 o
  -8   8   8     1790.93     1744.49     91.24 o
  -7   8   8     2753.23     2757.62     96.31 o
  -6   8   8     5107.87     5420.00    180.26 o
  -5   8   8     6916.34     7159.13    229.51 o
  -4   8   8     5595.40     6059.17    280.47 o
  -3   8   8     7202.96     7550.76    221.58 o
  -2   8   8     4912.33     4983.14    134.57 o
  -1   8   8     5937.39     6212.44    163.00 o
   0   8   8     5718.39     5543.51    147.95 o
   1   8   8     1438.57     1327.05     51.97 o
   2   8   8     1809.45     1803.20     73.53 o
   3   8   8     1331.29     1314.96     52.64 o
   4   8   8     2842.49     2762.66    108.58 o
   5   8   8     3687.90     3620.66    144.20 o
   6   8   8     3121.39     2969.27    129.81 o
   7   8   8     3215.77     3096.09     98.57 o
  -8   9   8      342.22      387.93     49.19 o
  -7   9   8     1269.63     1280.83     78.85 o
  -6   9   8      520.54      572.02     52.15 o
  -5   9   8       13.68       31.54     30.65 o
  -4   9   8       32.36       56.41     24.01 o
  -3   9   8      124.62      145.23     27.23 o
  -2   9   8       77.10       72.52     24.25 o
  -1   9   8     1126.79     1191.17     57.02 o
   0   9   8     1005.02      946.60     58.29 o
   1   9   8        3.96       11.35     20.46 o
   2   9   8        0.03        1.21     20.87 o
   3   9   8      895.34      894.21     44.60 o
   4   9   8       68.44       80.72     24.80 o
   5   9   8       53.73       46.12     24.36 o
  -5  10   8     1180.38     1233.48     78.00 o
  -4  10   8     1822.33     1960.51    119.03 o
  -3  10   8     1678.56     1798.94    115.79 o
  -2  10   8     1034.46     1086.07     74.24 o
  -1  10   8     1909.42     2101.36     96.60 o
   0  10   8     3200.37     3294.08    116.54 o
   1  10   8     5408.01     5491.09    153.32 o
   2  10   8     3608.55     3454.36    106.52 o
 -15   1   9     2640.41     2577.60     88.05 o
 -14   1   9     1504.47     1500.72     59.89 o
 -13   1   9      427.26      378.03     31.00 o
 -12   1   9     2058.87     2012.73     66.56 o
 -11   1   9     4439.85     4123.70    112.66 o
 -10   1   9     3493.80     3495.70    125.95 o
  -9   1   9     2266.38     2262.11     66.15 o
  -8   1   9     1822.42     1752.43     52.27 o
  -7   1   9    12181.53    11809.85    281.09 o
  -6   1   9    20337.11    19733.03    533.22 o
  -5   1   9     5982.61     5956.44    128.95 o
  -4   1   9    15761.86    16250.46    311.55 o
  -3   1   9    23631.62    24556.54    575.68 o
  -2   1   9    33006.62    34178.14    798.32 o
  -1   1   9    10145.69     9521.10    184.77 o
   0   1   9    14556.46    14266.95    534.88 o
   1   1   9    24899.68    25293.40    821.08 o
   2   1   9    35614.86    35261.79    964.07 o
   3   1   9    16167.60    15543.73    432.50 o
   4   1   9     1404.33     1300.26     44.33 o
   5   1   9     7820.15     7321.49    233.44 o
   6   1   9     8680.56     7577.30    225.03 o
   7   1   9     5855.09     5311.83    167.40 o
   8   1   9     2241.66     2064.83    131.26 o
   9   1   9      915.08      874.33     52.74 o
  10   1   9     2584.78     2497.67    146.01 o
  11   1   9     2470.24     2474.20     93.16 o
 -14   2   9       97.98      127.60     26.48 o
 -13   2   9        1.90      -10.54     19.62 o
 -12   2   9      109.00      139.19     23.14 o
 -11   2   9       34.55       34.99     17.80 o
 -10   2   9        2.69        7.68     14.92 o
  -9   2   9      505.14      515.79     26.90 o
  -8   2   9       42.64       61.47     13.81 o
  -7   2   9      126.72      114.26     13.77 o
  -6   2   9       63.70       85.05     12.43 o
  -5   2   9       55.08       64.50      9.84 o
  -4   2   9     1116.30     1168.06     34.92 o
  -3   2   9      777.04      799.15     26.27 o
  -2   2   9        1.78       -1.90      7.08 o
  -1   2   9      702.02      778.47     19.68 o
   0   2   9       23.07       25.36      7.21 o
   1   2   9     1551.11     1738.09     44.61 o
   2   2   9      702.58      819.13     27.07 o
   3   2   9       72.10       82.99     14.31 o
   4   2   9       25.58       18.21     12.78 o
   5   2   9        5.86       13.17     14.01 o
   6   2   9       85.72      105.10     20.41 o
   7   2   9      406.55      354.36     32.00 o
   8   2   9       59.62       17.76     23.14 o
   9   2   9       97.02      114.60     30.10 o
  10   2   9        1.72        3.49     28.90 o
  11   2   9       52.63       75.02     28.16 o
 -14   3   9     1290.66     1349.01     59.13 o
 -13   3   9      435.49      468.52     33.52 o
 -12   3   9     2058.58     2051.85     94.02 o
 -11   3   9     3445.52     3440.99     99.02 o
 -10   3   9     4010.80     4016.34    127.09 o
  -9   3   9     4134.28     4120.68    110.41 o
  -8   3   9     2683.20     2682.79     75.20 o
  -7   3   9    11653.34    11767.84    281.50 o
  -6   3   9     4390.61     4329.02    108.81 o
  -5   3   9     7619.46     7943.19    193.15 o
  -4   3   9    11525.16    11967.75    231.03 o
  -3   3   9    21345.86    21919.22    515.21 o
  -2   3   9    24508.58    24791.99    583.52 o
  -1   3   9    14537.45    14741.83    350.98 o
   0   3   9    10138.81    10113.28    244.31 o
   1   3   9    22464.68    23534.50    492.96 o
   2   3   9    17041.25    17393.17    416.46 o
   3   3   9     9545.67     9757.15    240.92 o
   4   3   9     3497.42     3523.81     97.14 o
   5   3   9     7957.75     7949.97    196.74 o
   6   3   9    10875.62    10839.13    238.62 o
   7   3   9     2459.81     2561.32     69.80 o
   8   3   9     1341.32     1390.16     63.55 o
   9   3   9     1134.03     1178.53     50.54 o
  10   3   9     3314.94     3501.28    105.67 o
  11   3   9     1964.93     2139.71     75.97 o
 -14   4   9      100.16       89.43     27.25 o
 -13   4   9        1.53       -6.48     21.50 o
 -12   4   9      307.42      335.01     29.30 o
 -11   4   9        0.55      -14.42     17.33 o
 -10   4   9      166.47      187.23     23.67 o
  -9   4   9      113.66       94.37     17.10 o
  -8   4   9     5299.02     5260.01    134.49 o
  -7   4   9     1577.14     1487.41     46.74 o
  -6   4   9     3425.80     3478.11     90.35 o
  -5   4   9       33.66       41.85      8.67 o
  -4   4   9      528.41      559.89     19.57 o
  -3   4   9     2998.42     3187.37     72.60 o
  -2   4   9       79.76      100.92     12.85 o
  -1   4   9     1601.26     1620.85     56.52 o
   0   4   9      372.94      371.87     19.41 o
   1   4   9      802.49      826.45     32.33 o
   2   4   9      280.20      259.35     19.45 o
   3   4   9     1017.75      956.81     38.64 o
   4   4   9      616.97      641.59     26.41 o
   5   4   9        7.91       11.62     13.21 o
   6   4   9      772.54      781.07     32.17 o
   7   4   9        2.88      -10.33     15.43 o
   8   4   9       62.06       53.65     17.97 o
   9   4   9        5.08       32.94     20.77 o
  10   4   9       61.19       47.20     21.25 o
 -13   5   9     1150.86     1249.67     74.96 o
 -12   5   9     1936.49     2021.55     87.28 o
 -11   5   9     2609.87     2758.98     84.10 o
 -10   5   9     2305.62     2496.47     82.79 o
  -9   5   9      776.72      825.24     36.08 o
  -8   5   9     4935.85     4983.38    129.12 o
  -7   5   9     7238.18     7453.10    184.55 o
  -6   5   9    12039.05    12284.62    341.15 o
  -5   5   9     4297.26     4410.59    131.25 o
  -4   5   9     5779.07     6053.50    134.49 o
  -3   5   9    14911.41    15393.69    368.10 o
  -2   5   9    12676.91    12619.48    304.00 o
  -1   5   9     8984.47     8711.63    338.05 o
   0   5   9     8119.27     7943.56    197.23 o
   1   5   9     8606.64     8224.60    204.43 o
   2   5   9    10628.24    10486.00    459.93 o
   3   5   9     6992.11     6817.86    174.04 o
   4   5   9     6353.84     6354.79    145.67 o
   5   5   9     4424.45     4505.83    109.03 o
   6   5   9     4366.18     4516.54    129.08 o
   7   5   9     3652.12     3731.12     95.31 o
   8   5   9     2447.73     2477.98     70.91 o
   9   5   9     1867.52     1927.56     72.69 o
  10   5   9     1384.99     1456.52     63.29 o
 -12   6   9      236.47      187.18     42.95 o
 -11   6   9        1.47      -26.40     31.53 o
 -10   6   9      101.78      133.84     24.40 o
  -9   6   9      116.18      109.46     21.78 o
  -8   6   9      436.25      477.00     43.21 o
  -7   6   9      491.25      503.86     34.26 o
  -6   6   9     1286.89     1333.01     53.29 o
  -5   6   9        1.14       20.16     12.20 o
  -4   6   9      311.34      358.50     17.48 o
  -3   6   9     1889.17     1954.12     59.38 o
  -2   6   9        7.95        0.41     12.57 o
  -1   6   9     1514.07     1412.62     47.72 o
   0   6   9       18.37       22.08     14.37 o
   1   6   9        0.24      -19.03     19.06 o
   2   6   9        2.86       19.47     15.60 o
   3   6   9      312.55      294.72     23.78 o
   4   6   9      804.38      822.83     41.82 o
   5   6   9      235.49      225.02     25.63 o
   6   6   9       47.22       23.37     20.60 o
   7   6   9     1474.57     1562.96     61.81 o
   8   6   9      199.40      245.97     31.01 o
   9   6   9      124.97      159.68     31.19 o
 -11   7   9     2123.94     2319.74    113.29 o
 -10   7   9     2540.19     2712.19    159.67 o
  -9   7   9     3547.01     3499.29    147.76 o
  -8   7   9     2247.70     2216.48    104.34 o
  -7   7   9     3837.25     3957.83    125.49 o
  -6   7   9     4379.83     4580.13    155.79 o
  -5   7   9     3833.15     4009.86    125.43 o
  -4   7   9     4102.80     4268.54    132.63 o
  -3   7   9     5297.64     5399.93    141.34 o
  -2   7   9     6183.93     6197.66    159.67 o
  -1   7   9     8762.77     8478.69    223.87 o
   0   7   9     4977.54     4854.44    161.57 o
   1   7   9     4166.40     4062.73    112.51 o
   2   7   9     8722.07     8397.32    213.31 o
   3   7   9     5075.24     4844.57    165.48 o
   4   7   9     2831.32     2709.87     97.31 o
   5   7   9     3806.15     3602.77    156.66 o
   6   7   9     2643.42     2598.17     83.86 o
   7   7   9     1980.64     2046.07     73.18 o
   8   7   9     1323.82     1338.26     63.32 o
 -10   8   9       96.76       85.73     37.32 o
  -9   8   9        2.35       16.24     33.67 o
  -8   8   9     1313.76     1311.12     89.28 o
  -7   8   9      587.84      500.92     50.59 o
  -6   8   9      407.78      456.86     67.41 o
  -5   8   9        9.91      -10.38     19.80 o
  -4   8   9      605.94      664.15     38.65 o
  -3   8   9      994.26     1145.07     53.04 o
  -2   8   9        0.56       -5.90     17.68 o
  -1   8   9       57.19       69.97     19.44 o
   0   8   9      336.04      354.49     26.88 o
   1   8   9      303.47      276.56     25.56 o
   2   8   9      535.27      524.14     43.32 o
   3   8   9     1181.73     1233.50     51.63 o
   4   8   9      135.96      152.01     28.34 o
   5   8   9        8.64      -11.15     21.34 o
   6   8   9      219.80      213.93     29.09 o
   7   8   9      171.75      235.91     42.16 o
  -8   9   9     2146.50     2218.12    111.14 o
  -7   9   9     1714.74     1786.01     97.35 o
  -6   9   9     4355.37     4313.23    177.14 o
  -5   9   9     3442.44     3362.83    144.98 o
  -4   9   9     3142.07     3573.78    153.04 o
  -3   9   9     3626.68     3716.31    198.74 o
  -2   9   9     2524.67     2758.43    105.08 o
  -1   9   9     3184.27     3380.58    100.72 o
   0   9   9     3477.46     3307.73     99.61 o
   1   9   9     2488.07     2435.11    117.63 o
   2   9   9     2115.90     2127.42     73.87 o
   3   9   9     2085.40     2068.52     74.06 o
   4   9   9     3118.72     2898.75     93.35 o
   5   9   9     2143.50     2164.22    101.55 o
  -5  10   9       73.36      108.21     39.12 o
  -4  10   9      636.98      650.65     60.58 o
  -3  10   9      138.07      149.67     41.75 o
  -2  10   9       57.91       75.41     36.42 o
  -1  10   9      309.20      315.88     94.69 o
   0  10   9        1.16       41.44     37.09 o
   1  10   9       21.27       12.30     29.76 o
   2  10   9        3.71        9.42     45.50 o
 -15   0  10     3405.16     3283.60    145.50 o
 -14   0  10     1134.99     1128.62    109.69 o
 -13   0  10     1036.91      859.10     59.39 o
 -12   0  10     4679.19     4863.13    265.42 o
 -11   0  10     2105.76     2072.59     92.95 o
 -10   0  10      589.34      595.92     40.97 o
  -9   0  10      408.26      418.61     32.99 o
  -8   0  10     1007.88      941.84     48.16 o
  -7   0  10    21442.77    21831.17    723.47 o
  -6   0  10     5861.09     5976.45    171.51 o
  -5   0  10     5587.50     5498.12    188.38 o
  -4   0  10    27557.73    27837.35    913.93 o
  -3   0  10    35194.86    37020.48   1212.02 o
  -2   0  10    11306.09    11592.20    385.07 o
  -1   0  10     7189.86     6226.39    326.00 o
   0   0  10    23248.78    24706.61    813.70 o
   1   0  10    13323.66    14427.42    482.05 o
   2   0  10     2881.59     2762.63    106.25 o
   3   0  10    10165.01     9922.11    339.60 o
   4   0  10     6674.97     6115.35    217.43 o
   5   0  10    44612.99    39089.60   1841.15 o
   6   0  10     8224.73     7635.16    394.75 o
   7   0  10     1779.47     1772.20    116.63 o
   8   0  10     4921.85     4769.06    281.26 o
   9   0  10     3593.10     3561.94    308.88 o
  10   0  10     4667.46     4610.00    194.72 o
  11   0  10      938.22      899.08     75.16 o
 -15   1  10       48.76       65.48     26.92 o
 -14   1  10      114.45      124.22     25.37 o
 -13   1  10       34.40       34.16     20.87 o
 -12   1  10       44.99       43.67     19.33 o
 -11   1  10      397.87      424.37     29.56 o
 -10   1  10      656.42      612.13     29.90 o
  -9   1  10       72.63       57.42     14.12 o
  -8   1  10      232.17      235.46     17.42 o
  -7   1  10      360.93      370.03     24.77 o
  -6   1  10      181.54      181.51      9.90 o
  -5   1  10       39.47       25.63      6.60 o
  -4   1  10       91.56      119.49     10.02 o
  -3   1  10       37.80       82.16      9.40 o
  -2   1  10     2703.05     2809.92     72.72 o
  -1   1  10     1539.79     1471.01     33.54 o
   0   1  10      726.04      862.80     30.31 o
   1   1  10        2.56       -2.37     10.69 o
   2   1  10      747.89      754.29     38.31 o
   3   1  10     2051.29     2134.48     55.49 o
   4   1  10      100.59       87.21     16.52 o
   5   1  10     5400.58     5240.00    138.08 o
   6   1  10        0.04       20.33     20.68 o
   7   1  10       39.69       50.55     24.91 o
   8   1  10      500.99      463.20     40.29 o
   9   1  10       64.80       70.40     24.53 o
  10   1  10      511.05      474.48     39.78 o
  11   1  10      145.87      163.81     32.99 o
 -14   2  10      482.80      554.23     51.54 o
 -13   2  10     1573.19     1587.38     60.95 o
 -12   2  10     6408.32     6388.95    167.93 o
 -11   2  10     4376.48     4323.19    118.43 o
 -10   2  10     1841.97     1911.86     61.31 o
  -9   2  10     3628.73     3586.86    143.54 o
  -8   2  10    10495.58    10787.25    292.26 o
  -7   2  10     3843.79     3805.52     98.78 o
  -6   2  10     1362.72     1428.74     37.36 o
  -5   2  10     1292.45     1252.99     28.51 o
  -4   2  10     8002.85     8226.59    198.39 o
  -3   2  10    13026.24    13404.05    318.34 o
  -2   2  10    10119.64    10362.04    274.36 o
  -1   2  10     8511.01     8541.56    166.82 o
   0   2  10    26636.23    26018.00    545.37 o
   1   2  10    41574.45    42200.39    896.56 o
   2   2  10    29541.37    29838.20    627.36 o
   3   2  10     7990.45     7896.95    197.18 o
   4   2  10     8821.10     8728.25    217.57 o
   5   2  10     8449.27     8301.54    208.82 o
   6   2  10     7638.80     7335.51    214.66 o
   7   2  10     1606.95     1492.82     56.18 o
   8   2  10     1113.59     1019.83     54.67 o
   9   2  10     3437.58     3219.63    116.45 o
  10   2  10     3009.69     2895.07    110.88 o
  11   2  10     1176.83     1231.74     71.92 o
 -14   3  10        1.72       -1.36     22.36 o
 -13   3  10       94.00       69.55     23.61 o
 -12   3  10       11.19        3.61     18.91 o
 -11   3  10       67.42       43.64     18.99 o
 -10   3  10      699.08      644.12     32.25 o
  -9   3  10      211.22      223.35     19.76 o
  -8   3  10      137.47      183.40     20.88 o
  -7   3  10      870.83      885.13     32.20 o
  -6   3  10      475.83      475.04     18.28 o
  -5   3  10      246.54      230.78      9.96 o
  -4   3  10     2280.22     2334.17     63.10 o
  -3   3  10     1015.56     1083.82     33.92 o
  -2   3  10      103.20      102.28     14.46 o
  -1   3  10     1336.25     1356.61     57.80 o
   0   3  10     4027.88     4308.20    117.51 o
   1   3  10        8.58       12.16      6.52 o
   2   3  10     1637.19     1731.75     46.46 o
   3   3  10      198.39      210.79     24.07 o
   4   3  10      172.96      193.84     20.54 o
   5   3  10      816.16      719.65     34.72 o
   6   3  10      776.69      751.30     36.76 o
   7   3  10      300.86      318.99     26.73 o
   8   3  10       20.06       27.48     21.02 o
   9   3  10      110.12       71.97     33.95 o
  10   3  10       12.85       10.43     24.70 o
 -14   4  10     1276.25     1313.90     65.95 o
 -13   4  10     1640.55     1755.03     65.80 o
 -12   4  10     3004.64     3144.08     96.59 o
 -11   4  10     1743.52     1814.18     61.63 o
 -10   4  10      520.34      590.32     31.16 o
  -9   4  10      975.71      988.50     71.16 o
  -8   4  10     1592.26     1639.92     66.15 o
  -7   4  10    14283.54    14715.88    349.85 o
  -6   4  10     6242.00     6570.90    161.43 o
  -5   4  10     5708.34     5957.37    131.25 o
  -4   4  10    14603.51    15097.43    320.10 o
  -3   4  10    16450.65    16614.80    351.77 o
  -2   4  10    10323.44    10186.25    246.56 o
  -1   4  10     5528.27     5344.50    152.38 o
   0   4  10     9950.05     9972.60    243.47 o
   1   4  10    10089.32    10023.53    245.12 o
   2   4  10     7373.73     7724.15    170.46 o
   3   4  10     3305.72     3315.01     93.48 o
   4   4  10     5506.79     5696.07    150.05 o
   5   4  10    14066.54    14294.23    351.04 o
   6   4  10     8771.40     8793.95    224.59 o
   7   4  10     4778.41     4815.19    134.12 o
   8   4  10     3602.55     3830.61    113.37 o
   9   4  10     3084.05     3267.79    102.42 o
  10   4  10     2726.20     2801.33     93.54 o
 -13   5  10        5.82        6.17     26.91 o
 -12   5  10       48.62       28.14     25.04 o
 -11   5  10      698.79      700.82     85.19 o
 -10   5  10       63.27       30.71     18.25 o
  -9   5  10      479.36      467.14     26.96 o
  -8   5  10      950.45      963.08     37.33 o
  -7   5  10        5.04        3.14     11.70 o
  -6   5  10        1.01       -3.89     12.95 o
  -5   5  10     5104.64     5233.46    133.68 o
  -4   5  10      486.50      506.96     20.45 o
  -3   5  10        0.21       12.41     10.12 o
  -2   5  10     1992.19     1808.22     59.99 o
  -1   5  10      223.29      219.75     16.94 o
   0   5  10     1071.89      967.11     43.95 o
   1   5  10        5.24       -4.34     12.84 o
   2   5  10       40.32       32.10     14.84 o
   3   5  10        0.03       -1.71     15.24 o
   4   5  10      948.01     1015.25     48.35 o
   5   5  10      102.69      128.06     22.21 o
   6   5  10      199.27      235.77     27.17 o
   7   5  10      141.29      150.00     26.01 o
   8   5  10       97.14       55.58     26.54 o
   9   5  10       30.86        8.35     24.17 o
 -12   6  10     2779.52     2890.10    152.54 o
 -11   6  10     3068.35     3210.38    248.86 o
 -10   6  10     3297.75     3287.10    140.22 o
  -9   6  10     2771.58     2900.31    225.55 o
  -8   6  10     4069.89     4244.54    191.72 o
  -7   6  10     2903.99     3057.32     99.88 o
  -6   6  10     2514.34     2637.61    104.24 o
  -5   6  10     1531.98     1596.11     58.87 o
  -4   6  10     4040.78     4155.54    110.64 o
  -3   6  10     7083.36     7000.58    176.99 o
  -2   6  10     3851.46     3960.16    106.24 o
  -1   6  10     7779.76     7326.44    295.64 o
   0   6  10     8929.05     8633.32    216.32 o
   1   6  10    12551.45    12159.17    297.67 o
   2   6  10    11672.84    11032.22    370.94 o
   3   6  10     6381.16     6299.53    193.27 o
   4   6  10     4892.09     4787.10    151.55 o
   5   6  10     4793.91     4864.15    120.59 o
   6   6  10     2728.16     2750.38     88.20 o
   7   6  10     1059.72     1188.22     53.68 o
   8   6  10     1430.89     1536.23     64.32 o
   9   6  10     1751.94     1569.72    136.32 o
 -11   7  10      264.56      249.41     66.19 o
 -10   7  10        0.65       26.24     34.29 o
  -9   7  10      132.07      125.87     36.45 o
  -8   7  10       37.03       34.22     30.39 o
  -7   7  10      922.72      949.81    224.13 o
  -6   7  10      335.33      292.30     39.13 o
  -5   7  10      871.43      875.83     58.78 o
  -4   7  10     2525.31     2625.96     77.98 o
  -3   7  10      894.67      853.94     36.92 o
  -2   7  10        0.69       -9.07     15.00 o
  -1   7  10      834.60      797.22     36.26 o
   0   7  10     2709.05     2484.97     75.66 o
   1   7  10      104.52       84.43     22.04 o
   2   7  10      650.80      644.15     45.59 o
   3   7  10      684.51      687.45     64.34 o
   4   7  10      109.94      102.61     22.59 o
   5   7  10      143.15      155.99     25.04 o
   6   7  10      888.37      941.95     65.32 o
   7   7  10      420.15      444.53     35.62 o
 -10   8  10      795.79      776.27     64.07 o
  -9   8  10     2127.03     2237.28    202.17 o
  -8   8  10     4924.98     4840.83    193.95 o
  -7   8  10     1368.14     1495.64     86.46 o
  -6   8  10     3582.72     3856.53    160.90 o
  -5   8  10     4009.04     4249.22    172.45 o
  -4   8  10     6019.37     6435.94    243.87 o
  -3   8  10     6811.38     7265.37    250.43 o
  -2   8  10     4141.61     4115.56    118.21 o
  -1   8  10     3082.85     3003.91    144.74 o
   0   8  10     2386.55     2271.21    110.23 o
   1   8  10     2266.46     2285.96     74.76 o
   2   8  10     1948.64     1860.79     66.11 o
   3   8  10     3033.91     2910.40    175.14 o
   4   8  10     3271.56     3244.00    156.25 o
   5   8  10     1968.96     1890.22     69.22 o
   6   8  10     3280.73     3148.47    162.30 o
  -8   9  10      793.38      772.78    117.28 o
  -7   9  10       86.48       98.73     39.91 o
  -6   9  10      167.45      179.50     58.88 o
  -5   9  10      357.45      406.91    105.46 o
  -4   9  10      404.65      467.42     50.76 o
  -3   9  10       31.66       23.51     31.13 o
  -2   9  10      224.27      262.61     44.82 o
  -1   9  10        5.61       20.44     26.12 o
   0   9  10      336.70      401.14     40.71 o
   1   9  10       15.73       -3.61     21.09 o
   2   9  10      164.66      166.27     27.03 o
   3   9  10      189.92      191.50     34.91 o
   4   9  10      488.60      490.53     37.23 o
  -4  10  10     1272.45     1256.51     82.23 o
  -3  10  10     1485.54     1679.07     98.05 o
  -2  10  10     1780.74     1957.36    107.03 o
  -1  10  10     3731.72     3901.65    172.31 o
   0  10  10     2220.96     2141.48    118.19 o
 -15   1  11     1489.63     1398.00    130.54 o
 -14   1  11     2450.16     2450.76    203.51 o
 -13   1  11     4825.88     4588.97    127.97 o
 -12   1  11     5437.94     5251.43    140.74 o
 -11   1  11     1203.22     1150.67     45.04 o
 -10   1  11     1615.83     1588.91     53.18 o
  -9   1  11     4664.03     4543.31    117.81 o
  -8   1  11     6893.87     6649.07    164.62 o
  -7   1  11     5548.36     5443.27    135.50 o
  -6   1  11      253.05      233.77     11.74 o
  -5   1  11     5003.93     4973.35     99.13 o
  -4   1  11    12952.70    13734.43    326.32 o
  -3   1  11     7965.60     8046.46    194.21 o
  -2   1  11     4936.91     4677.96    168.18 o
  -1   1  11     9759.05     9002.01    287.09 o
   0   1  11    23251.41    23712.30    626.18 o
   1   1  11    13158.66    13633.00    291.21 o
   2   1  11     6899.96     7021.59    161.62 o
   3   1  11     8806.74     8430.38    186.35 o
   4   1  11    16361.08    16151.06    347.42 o
   5   1  11    16084.63    15323.36    372.72 o
   6   1  11     5014.91     4739.86    129.50 o
   7   1  11     3492.44     3372.64    117.87 o
   8   1  11     7787.71     7586.38    262.31 o
   9   1  11     4476.17     4356.81    129.90 o
  10   1  11     2118.78     2144.82     85.59 o
  11   1  11      620.69      527.99     60.50 o
 -14   2  11        2.44        4.44     22.46 o
 -13   2  11        0.89        7.15     23.08 o
 -12   2  11       70.73       68.64     20.75 o
 -11   2  11      190.00      210.33     23.06 o
 -10   2  11        8.59       34.55     16.13 o
  -9   2  11       15.78       38.89     14.49 o
  -8   2  11       25.70       30.14     19.13 o
  -7   2  11      163.72      161.39     14.53 o
  -6   2  11      526.28      526.63     18.76 o
  -5   2  11      913.34      993.17     32.17 o
  -4   2  11      931.27      995.85     32.40 o
  -3   2  11        1.85       -0.70     10.10 o
  -2   2  11       22.76       20.66      8.65 o
  -1   2  11      739.43      733.45     22.20 o
   0   2  11      588.35      577.66     21.15 o
   1   2  11       67.71       72.38     10.52 o
   2   2  11        0.19       -2.75     11.92 o
   3   2  11      920.49      938.35     31.92 o
   4   2  11       51.80       34.00     15.83 o
   5   2  11       93.82       74.06     19.25 o
   6   2  11      262.90      228.76     23.80 o
   7   2  11       28.16       -2.82     21.93 o
   8   2  11       45.53       59.21     22.29 o
   9   2  11       43.85       19.39     23.83 o
  10   2  11      180.93      242.79     34.49 o
 -14   3  11     1449.02     1499.10     72.94 o
 -13   3  11     4081.86     4009.56    119.16 o
 -12   3  11     5806.90     5917.39    157.56 o
 -11   3  11      955.59     1024.07     46.76 o
 -10   3  11     1588.77     1663.70     55.89 o
  -9   3  11     5766.26     5763.60    147.34 o
  -8   3  11     5030.05     5212.76    132.46 o
  -7   3  11     1983.55     2125.84     60.19 o
  -6   3  11     4189.78     4394.53    112.20 o
  -5   3  11     5704.48     6006.48    148.53 o
  -4   3  11     4895.42     5004.13    125.11 o
  -3   3  11     7189.77     7431.75    181.45 o
  -2   3  11     3903.50     3889.04    118.30 o
  -1   3  11    10712.06    10460.11    274.38 o
   0   3  11    19588.69    19543.81    478.38 o
   1   3  11     5967.28     5958.26    127.50 o
   2   3  11     9677.60     9868.44    215.55 o
   3   3  11    12756.88    12836.56    277.50 o
   4   3  11    10851.11    10807.15    268.20 o
   5   3  11    11314.67    11230.74    279.31 o
   6   3  11     2378.35     2335.71     75.30 o
   7   3  11     3374.05     3503.08    103.78 o
   8   3  11     4492.63     4448.06    127.54 o
   9   3  11     5776.34     6007.32    165.43 o
  10   3  11     1842.52     1878.66     72.89 o
 -13   4  11        3.00      -13.15     24.25 o
 -12   4  11      180.11      226.87     29.93 o
 -11   4  11        9.98      -12.45     20.28 o
 -10   4  11       75.27       55.34     16.94 o
  -9   4  11      221.76      209.99     19.22 o
  -8   4  11      370.99      403.88     27.12 o
  -7   4  11     1672.86     1715.17     51.58 o
  -6   4  11     1390.83     1423.31     38.81 o
  -5   4  11     1856.15     1846.73     46.44 o
  -4   4  11      177.93      193.98     14.35 o
  -3   4  11      254.49      262.71     31.72 o
  -2   4  11        2.46       -1.12      8.70 o
  -1   4  11     4754.22     4754.01    122.19 o
   0   4  11      786.40      735.40     32.52 o
   1   4  11      550.03      548.62     27.00 o
   2   4  11        0.44        7.39     10.38 o
   3   4  11        2.36      -10.45     10.45 o
   4   4  11      744.62      795.33     37.61 o
   5   4  11      194.36      233.08     29.08 o
   6   4  11      115.86      135.26     24.24 o
   7   4  11        1.27        3.52     21.04 o
   8   4  11       39.57       38.81     24.26 o
   9   4  11        6.05       24.34     26.42 o
  10   4  11      184.47      209.67     56.81 o
 -13   5  11     2611.52     2774.59    104.82 o
 -12   5  11     1943.44     2151.65     85.36 o
 -11   5  11     2540.95     2573.88     94.33 o
 -10   5  11     2033.21     2064.79     79.71 o
  -9   5  11     4753.70     5050.65    157.38 o
  -8   5  11     3548.35     3809.70    121.60 o
  -7   5  11     3049.44     3148.29    102.54 o
  -6   5  11      475.70      559.61     29.84 o
  -5   5  11     3133.08     3072.46     83.58 o
  -4   5  11    21116.53    21315.35    505.99 o
  -3   5  11     4401.69     4391.87    114.12 o
  -2   5  11     2704.35     2752.80     76.72 o
  -1   5  11     5393.23     5090.47    131.72 o
   0   5  11     8389.79     8381.59    216.28 o
   1   5  11     9116.42     8982.29    352.43 o
   2   5  11     4320.97     4511.56    173.08 o
   3   5  11     4120.67     4252.71    116.28 o
   4   5  11    10107.95    10396.41    261.25 o
   5   5  11     8257.29     8398.39    216.26 o
   6   5  11     3142.04     3247.07    105.65 o
   7   5  11     3212.45     3437.95    105.27 o
   8   5  11     5374.03     5434.91    153.17 o
   9   5  11     1964.17     2010.53     76.77 o
 -12   6  11      356.94      344.44     48.25 o
 -11   6  11      640.97      570.05     55.12 o
 -10   6  11        0.26       18.43     29.65 o
  -9   6  11      346.03      434.71     86.29 o
  -8   6  11       23.36       58.76     28.65 o
  -7   6  11       77.92      107.17     30.48 o
  -6   6  11       53.54       59.13     27.06 o
  -5   6  11      914.21      859.40     44.27 o
  -4   6  11      291.72      262.48     28.28 o
  -3   6  11       13.49        9.66     12.80 o
  -2   6  11      533.03      526.56     26.87 o
  -1   6  11      964.99      969.40     38.37 o
   0   6  11     1119.06     1053.59     48.35 o
   1   6  11      154.33      172.44     20.04 o
   2   6  11       12.29      -15.22     15.22 o
   3   6  11      428.83      456.52     29.61 o
   4   6  11      844.32      824.18     50.59 o
   5   6  11       80.81      134.15     23.70 o
   6   6  11      613.55      677.83     40.32 o
   7   6  11        2.64       21.92     25.08 o
   8   6  11        7.22       -1.20     25.87 o
 -11   7  11     1446.08     1588.19     92.84 o
 -10   7  11     2450.63     2416.51    118.41 o
  -9   7  11     2319.12     2324.04    121.64 o
  -8   7  11     3137.62     2884.27    128.00 o
  -7   7  11     1988.46     2037.10    101.70 o
  -6   7  11     4955.76     5286.10    289.36 o
  -5   7  11     4322.00     4619.57    181.80 o
  -4   7  11      731.50      732.26     43.54 o
  -3   7  11     4469.66     4371.62    172.31 o
  -2   7  11     2924.68     2795.38    105.95 o
  -1   7  11     6550.96     6112.52    159.93 o
   0   7  11     5674.96     5465.35    145.93 o
   1   7  11     5886.76     5570.50    191.54 o
   2   7  11     4752.35     4541.98    134.74 o
   3   7  11     4088.64     3997.10    192.92 o
   4   7  11     2781.67     2697.62     84.87 o
   5   7  11     2673.58     2604.22    110.24 o
   6   7  11     4035.65     3934.73    116.60 o
   7   7  11     1574.61     1626.33     65.02 o
  -9   8  11        1.78      -22.96     31.88 o
  -8   8  11      108.71      117.73     39.00 o
  -7   8  11     1138.09     1166.28     76.32 o
  -6   8  11      615.97      580.87     55.05 o
  -5   8  11      633.82      665.21     55.85 o
  -4   8  11      262.51      227.18     39.81 o
  -3   8  11        6.79       -2.76     22.55 o
  -2   8  11       48.92       65.40     26.83 o
  -1   8  11     2154.78     2076.12    127.09 o
   0   8  11      409.28      380.49     37.69 o
   1   8  11      214.90      213.83     26.08 o
   2   8  11        2.75       -3.14     19.55 o
   3   8  11      337.67      335.74     30.90 o
   4   8  11        4.05      -13.17     20.98 o
   5   8  11      253.52      246.66     30.14 o
  -7   9  11     2592.91     2698.32    130.45 o
  -6   9  11     2942.69     3163.75    149.29 o
  -5   9  11     2163.04     2205.49    113.04 o
  -4   9  11     4201.33     4703.99    194.24 o
  -3   9  11     2537.03     2722.09    135.66 o
  -2   9  11     2902.86     2944.88    110.20 o
  -1   9  11     2350.06     2336.66    122.26 o
   0   9  11     1627.81     1702.45     86.92 o
   1   9  11     2918.64     2860.06    109.96 o
   2   9  11     2020.43     2000.87    114.12 o
   3   9  11     1898.54     1954.78     87.32 o
 -14   0  12     3967.07     3769.27    157.52 o
 -13   0  12     4971.54     4865.65    189.05 o
 -12   0  12     3198.27     3021.17    126.52 o
 -11   0  12     1361.85     1296.76     67.45 o
 -10   0  12     4553.83     4154.27    157.02 o
  -9   0  12     7032.22     6649.28    235.18 o
  -8   0  12     7180.61     6472.87    226.92 o
  -7   0  12     2437.71     2334.79     91.05 o
  -6   0  12     2065.97     1766.29     56.95 o
  -5   0  12    19909.81    19687.91    649.58 o
  -4   0  12    11987.48    12239.75    407.75 o
  -3   0  12     1799.69     1796.04    103.23 o
  -2   0  12     1285.91     1286.17     52.60 o
  -1   0  12     4674.01     4449.67    155.54 o
   0   0  12     9209.92     9542.06    322.43 o
   1   0  12     1430.46     1461.72     62.66 o
   2   0  12     8532.98     8780.48    301.96 o
   3   0  12    10829.21    10754.70    369.14 o
   4   0  12    14233.52    13876.28    472.34 o
   5   0  12     4278.67     4019.96    223.94 o
   6   0  12     4944.28     4957.98    219.87 o
   7   0  12    19576.07    18887.97   1464.20 o
   8   0  12     9491.41     9599.05    772.30 o
   9   0  12     3422.95     3423.29    263.74 o
  10   0  12      902.02      920.01     74.01 o
 -14   1  12       14.26       30.46     23.10 o
 -13   1  12      426.50      451.29     32.54 o
 -12   1  12       64.85       63.02     19.71 o
 -11   1  12        0.80       18.65     16.36 o
 -10   1  12      242.92      234.01     23.71 o
  -9   1  12       80.43       92.93     15.63 o
  -8   1  12       19.62       14.21     18.49 o
  -7   1  12      342.09      367.14     33.22 o
  -6   1  12     1492.26     1578.10     40.37 o
  -5   1  12     1512.17     1740.16     43.10 o
  -4   1  12     1099.19     1184.74     37.09 o
  -3   1  12       23.99       46.41      9.64 o
  -2   1  12      990.25      946.85     47.90 o
  -1   1  12      340.36      312.34     14.73 o
   0   1  12       73.73       91.51     12.51 o
   1   1  12        2.53        9.39      9.71 o
   2   1  12     1325.22     1293.49     54.40 o
   3   1  12     2136.66     2063.33     78.61 o
   4   1  12     1446.40     1473.39     45.34 o
   5   1  12       76.32       47.63     15.21 o
   6   1  12        9.87       18.42     17.86 o
   7   1  12      824.31      804.85     41.52 o
   8   1  12        0.50      -15.49     22.81 o
   9   1  12       15.31       -0.94     22.11 o
  10   1  12      411.39      404.35     33.95 o
 -14   2  12     3876.69     3971.81    133.94 o
 -13   2  12     6378.98     6615.01    175.89 o
 -12   2  12     4732.04     4774.50    166.43 o
 -11   2  12     2406.93     2496.11     77.25 o
 -10   2  12     8717.23     9018.02    243.01 o
  -9   2  12     9981.30     9983.64    245.95 o
  -8   2  12     1548.04     1656.18     51.76 o
  -7   2  12     1412.04     1483.29     45.65 o
  -6   2  12     1687.42     1737.65     50.51 o
  -5   2  12     4219.66     4455.67    112.68 o
  -4   2  12     3703.67     3873.20     99.20 o
  -3   2  12     3011.77     3105.29     88.60 o
  -2   2  12     3887.18     3744.95    157.55 o
  -1   2  12    12251.04    11875.35    324.37 o
   0   2  12    14789.58    14713.57    313.17 o
   1   2  12     7552.65     7593.48    210.23 o
   2   2  12    11116.64    11005.18    238.71 o
   3   2  12    10807.96    10459.31    290.38 o
   4   2  12     7998.96     7711.33    173.13 o
   5   2  12     7928.74     7769.00    199.12 o
   6   2  12     2390.23     2351.66    107.30 o
   7   2  12     2232.02     2277.68     75.64 o
   8   2  12     6154.69     6044.88    164.88 o
   9   2  12     3199.45     3149.04    100.77 o
  10   2  12     2398.86     2369.80    148.11 o
 -14   3  12       41.88       64.33     27.92 o
 -13   3  12       86.12      100.05     28.79 o
 -12   3  12       49.56       56.36     23.77 o
 -11   3  12       41.73       37.29     21.47 o
 -10   3  12      245.39      223.79     22.02 o
  -9   3  12      756.36      780.18     33.70 o
  -8   3  12      109.07      145.16     14.87 o
  -7   3  12      992.57     1015.47     44.17 o
  -6   3  12      510.88      518.69     23.53 o
  -5   3  12      408.03      435.92     21.46 o
  -4   3  12       18.46       26.77     10.67 o
  -3   3  12     1566.96     1738.08     50.64 o
  -2   3  12     2624.19     2635.13     71.21 o
  -1   3  12     2368.38     2308.26     65.07 o
   0   3  12       46.32       40.03      6.75 o
   1   3  12      143.46      155.78     15.81 o
   2   3  12        0.03      -10.04     10.04 o
   3   3  12        0.75      -14.04     14.04 o
   4   3  12      134.29      112.02     15.64 o
   5   3  12      360.38      328.05     27.27 o
   6   3  12        8.79        1.12     18.88 o
   7   3  12      361.59      387.41     54.39 o
   8   3  12        6.79       -8.95     22.93 o
   9   3  12        1.58       -1.53     24.61 o
  10   3  12       30.01       26.73     31.25 o
 -13   4  12     2519.98     2504.80     96.12 o
 -12   4  12     2480.91     2576.69     94.77 o
 -11   4  12     1733.38     1691.58     69.03 o
 -10   4  12     2705.88     2917.56     99.91 o
  -9   4  12     4343.37     4570.25    161.49 o
  -8   4  12     5595.72     5834.53    173.52 o
  -7   4  12     3279.63     3503.74    110.20 o
  -6   4  12     6562.89     7008.95    174.69 o
  -5   4  12     7077.10     7507.95    185.92 o
  -4   4  12     7136.72     7227.76    178.53 o
  -3   4  12     4072.83     4143.66    128.14 o
  -2   4  12     2125.76     2078.69     70.71 o
  -1   4  12     4740.63     4625.91    136.55 o
   0   4  12     5775.84     6000.65    234.52 o
   1   4  12     2028.12     2138.60     64.20 o
   2   4  12     2771.96     2822.67     81.21 o
   3   4  12     7250.58     7570.10    193.47 o
   4   4  12     7715.45     7993.49    205.01 o
   5   4  12     8746.85     8973.07    268.09 o
   6   4  12     5411.84     5348.80    147.42 o
   7   4  12     7838.14     7757.27    205.13 o
   8   4  12     5856.35     5975.41    165.76 o
   9   4  12     2466.73     2584.83     89.91 o
 -13   5  12      124.83      173.27     41.49 o
 -12   5  12      396.91      403.23     42.21 o
 -11   5  12       23.41       36.46     24.11 o
 -10   5  12       50.14       58.96     24.25 o
  -9   5  12        0.11      -14.80     19.32 o
  -8   5  12       20.41       19.79     19.21 o
  -7   5  12        0.23      -13.48     16.21 o
  -6   5  12      852.79      922.44     45.41 o
  -5   5  12      331.60      309.77     26.94 o
  -4   5  12     1170.58     1209.86     52.78 o
  -3   5  12       89.53       81.13     19.79 o
  -2   5  12       39.36       23.80     11.75 o
  -1   5  12      183.20      167.56     16.66 o
   0   5  12      110.26       88.73     15.89 o
   1   5  12        4.82        3.44     17.02 o
   2   5  12     3101.09     3101.72     89.43 o
   3   5  12     1671.28     1824.95     61.49 o
   4   5  12      447.95      400.85     30.59 o
   5   5  12       50.27       61.08     22.35 o
   6   5  12       22.86        6.87     22.40 o
   7   5  12      179.25      174.94     30.00 o
   8   5  12      219.53      181.35     31.18 o
 -12   6  12     2764.10     2694.22    164.78 o
 -11   6  12     2827.10     2901.49    133.05 o
 -10   6  12     3582.91     3910.72    162.89 o
  -9   6  12     4006.31     4111.05    212.80 o
  -8   6  12     2783.95     2820.42    142.16 o
  -7   6  12     2182.06     2408.50    110.91 o
  -6   6  12     2194.54     2308.69    105.75 o
  -5   6  12     1698.15     1831.95     71.94 o
  -4   6  12     2458.43     2423.87     87.01 o
  -3   6  12     1904.06     1890.60     73.57 o
  -2   6  12     4981.11     4615.18    232.93 o
  -1   6  12     9054.24     8543.95    214.97 o
   0   6  12     6586.11     6584.93    200.94 o
   1   6  12     6148.36     6162.78    160.35 o
   2   6  12     5391.63     5342.18    143.01 o
   3   6  12     5336.09     5307.08    142.72 o
   4   6  12     4638.52     4647.80    129.26 o
   5   6  12     1976.56     2100.11     71.37 o
   6   6  12     1687.69     1740.59     66.64 o
   7   6  12     1671.43     1816.20     69.96 o
 -11   7  12       31.52       -4.27     40.95 o
 -10   7  12       64.41       55.56     35.52 o
  -9   7  12      536.41      536.15     78.10 o
  -8   7  12     1741.05     1832.22     96.52 o
  -7   7  12      131.90      177.63     39.26 o
  -6   7  12      797.86      683.06     55.23 o
  -5   7  12       15.10       -5.93     28.32 o
  -4   7  12      134.15      121.29     26.62 o
  -3   7  12      345.53      330.50     33.55 o
  -2   7  12     1669.87     1621.18    132.49 o
  -1   7  12     1465.03     1287.60     61.61 o
   0   7  12       44.40       25.39     25.80 o
   1   7  12      157.11      141.97     22.00 o
   2   7  12      484.33      445.59     30.70 o
   3   7  12      172.59      186.81     25.13 o
   4   7  12      286.78      291.82     29.02 o
   5   7  12      336.48      399.18     32.85 o
   6   7  12       22.97       27.70     23.92 o
  -9   8  12     2072.91     2278.71    115.61 o
  -8   8  12      948.60     1066.07     83.64 o
  -7   8  12     3632.07     3831.55    164.09 o
  -6   8  12     4645.85     4916.22    199.38 o
  -5   8  12     5123.32     5373.97    213.65 o
  -4   8  12     4718.55     5165.01    167.81 o
  -3   8  12     2515.41     2565.18     97.85 o
  -2   8  12     2246.81     2200.97     89.60 o
  -1   8  12     2246.53     2266.36    133.59 o
   0   8  12     1434.23     1371.63     76.73 o
   1   8  12     1658.28     1571.56     73.85 o
   2   8  12     1737.99     1800.39    169.21 o
   3   8  12     2415.74     2442.45     97.68 o
   4   8  12     3949.45     3844.01    152.57 o
   5   8  12     3109.31     3297.84    152.74 o
  -7   9  12       61.83       99.86     93.14 o
  -6   9  12       53.65       95.76     52.63 o
  -5   9  12      190.90      236.27     55.70 o
  -4   9  12      348.40      406.98     53.78 o
  -3   9  12       19.22       99.54     40.91 o
  -2   9  12       24.25       38.74     28.94 o
  -1   9  12       46.46       21.92     28.28 o
   0   9  12        0.05      -26.06     26.06 o
   1   9  12      108.76      123.64     34.17 o
   2   9  12      168.04      145.68     38.72 o
 -14   1  13     3705.53     3609.86    124.15 o
 -13   1  13     4293.46     4397.34    152.57 o
 -12   1  13     3751.23     3654.85    104.19 o
 -11   1  13     4471.16     4411.90    119.30 o
 -10   1  13    10876.61    10734.10    271.48 o
  -9   1  13     7236.60     7065.54    246.98 o
  -8   1  13     3053.33     3094.90    122.40 o
  -7   1  13     6111.19     6275.39    138.12 o
  -6   1  13     7791.98     7955.94    218.26 o
  -5   1  13     8436.27     8581.70    208.66 o
  -4   1  13     3109.77     3192.38     83.93 o
  -3   1  13     1456.39     1383.00     68.55 o
  -2   1  13     3325.87     3138.97     72.87 o
  -1   1  13    10412.48     9977.46    215.13 o
   0   1  13     6350.29     6699.09    148.27 o
   1   1  13      663.40      714.70     26.42 o
   2   1  13     6476.53     6728.46    151.05 o
   3   1  13     6884.54     6790.22    154.16 o
   4   1  13     6954.75     6731.57    154.25 o
   5   1  13     6871.39     6563.40    152.25 o
   6   1  13     3079.20     2996.98     88.64 o
   7   1  13     7278.88     7198.95    198.79 o
   8   1  13     4148.70     3999.84    140.64 o
   9   1  13     2600.50     2772.17     83.66 o
  10   1  13     2606.35     2635.37     96.07 o
 -14   2  13        4.53       16.47     26.86 o
 -13   2  13        0.25        3.08     23.87 o
 -12   2  13      101.12      147.52     27.15 o
 -11   2  13       13.98       17.17     20.66 o
 -10   2  13       83.14       94.05     18.96 o
  -9   2  13      533.42      514.92     34.95 o
  -8   2  13      215.95      224.91     17.98 o
  -7   2  13       78.25       78.87      9.23 o
  -6   2  13        0.76        0.37      9.71 o
  -5   2  13      146.32      185.62     16.33 o
  -4   2  13       69.76       91.40     18.31 o
  -3   2  13       77.91      109.35     12.36 o
  -2   2  13      417.45      432.41     20.98 o
  -1   2  13       34.08       42.14     12.82 o
   0   2  13        1.26        5.16     12.35 o
   1   2  13      325.81      348.38     18.19 o
   2   2  13      614.13      591.83     25.39 o
   3   2  13      374.13      382.39     22.09 o
   4   2  13       89.08       48.14     15.49 o
   5   2  13       70.39       60.03     16.30 o
   6   2  13      410.14      384.06     28.41 o
   7   2  13       27.42       18.08     23.21 o
   8   2  13      194.08      175.30     29.75 o
   9   2  13        8.18       20.13     25.62 o
 -14   3  13     4245.25     4431.67    148.11 o
 -13   3  13     4338.25     4302.45    141.90 o
 -12   3  13     3170.98     3179.71    109.46 o
 -11   3  13     4209.70     4179.17    143.58 o
 -10   3  13     9319.10     9126.91    262.78 o
  -9   3  13     7255.55     7603.43    220.87 o
  -8   3  13     3879.34     3948.66    122.55 o
  -7   3  13     1189.71     1253.63     41.89 o
  -6   3  13     7454.42     7719.87    190.51 o
  -5   3  13     8107.78     8415.03    206.08 o
  -4   3  13     3688.99     3860.07    100.67 o
  -3   3  13     2749.44     2820.67     99.64 o
  -2   3  13     3724.15     3610.17    146.47 o
  -1   3  13     6977.19     6699.67    147.62 o
   0   3  13     4372.47     4255.14     97.53 o
   1   3  13     3657.52     3831.69     89.93 o
   2   3  13     4985.50     5225.65    120.33 o
   3   3  13     5489.91     5644.45    130.88 o
   4   3  13     4717.98     4698.85    112.44 o
   5   3  13     2123.43     2097.49     60.30 o
   6   3  13     5703.05     5689.50    154.55 o
   7   3  13     5774.22     5737.20    158.29 o
   8   3  13     5164.24     5402.17    182.55 o
   9   3  13     2077.86     1952.69     75.90 o
 -13   4  13       62.87       68.43     28.95 o
 -12   4  13       72.33       70.15     36.49 o
 -11   4  13       27.87       24.07     34.90 o
 -10   4  13      308.51      345.92     51.03 o
  -9   4  13       32.23       25.12     20.35 o
  -8   4  13       86.28       82.20     20.39 o
  -7   4  13      701.30      645.59     34.65 o
  -6   4  13       18.29       26.19     13.33 o
  -5   4  13      480.24      505.11     24.85 o
  -4   4  13      721.22      709.27     40.57 o
  -3   4  13      131.61      131.37     19.70 o
  -2   4  13     1332.91     1296.72     98.96 o
  -1   4  13       34.83       38.02     14.86 o
   0   4  13      348.44      292.21     37.68 o
   1   4  13      235.53      217.80     19.67 o
   2   4  13      688.00      762.67     34.32 o
   3   4  13      649.17      703.36     34.63 o
   4   4  13      245.20      263.34     25.65 o
   5   4  13      267.45      324.57     28.82 o
   6   4  13     1114.02     1188.54     52.62 o
   7   4  13      163.28      164.70     28.58 o
   8   4  13        3.68       44.68     25.88 o
 -12   5  13     3035.70     3012.50    109.95 o
 -11   5  13     2505.83     2674.33     99.11 o
 -10   5  13     3946.81     4080.54    133.59 o
  -9   5  13     3706.94     3954.99    128.29 o
  -8   5  13     2420.56     2565.02     94.02 o
  -7   5  13     7552.16     8000.04    289.39 o
  -6   5  13     5575.65     5731.72    211.77 o
  -5   5  13     7183.17     7414.31    218.46 o
  -4   5  13     1974.94     2098.78     77.50 o
  -3   5  13     1731.57     1742.99     77.57 o
  -2   5  13     3232.74     3173.97    155.97 o
  -1   5  13     6474.92     6111.48    199.67 o
   0   5  13     3558.99     3491.65    127.83 o
   1   5  13     1135.77     1161.28     44.87 o
   2   5  13     4512.56     4565.89    124.05 o
   3   5  13     7826.88     8322.84    212.34 o
   4   5  13     3327.81     3481.13    102.29 o
   5   5  13     3813.70     4023.22    116.76 o
   6   5  13     2478.15     2584.92     85.64 o
   7   5  13     3843.08     3959.97    119.61 o
   8   5  13     3343.10     3575.33    112.96 o
 -11   6  13       74.36       57.45     37.48 o
 -10   6  13      165.02      160.41     77.29 o
  -9   6  13     1058.47     1225.87     75.42 o
  -8   6  13      243.44      253.60     39.70 o
  -7   6  13      161.78      189.09     35.22 o
  -6   6  13       41.58       42.32     21.84 o
  -5   6  13      500.45      543.21     36.93 o
  -4   6  13        5.66       -9.17     19.72 o
  -3   6  13      358.12      339.13     32.88 o
  -2   6  13     1213.45     1038.28     53.98 o
  -1   6  13       20.92        2.71     20.05 o
   0   6  13        0.06      -15.57     21.17 o
   1   6  13      323.18      287.05     25.04 o
   2   6  13     1310.31     1384.13     52.80 o
   3   6  13       39.20       39.19     19.81 o
   4   6  13       37.24       45.56     20.50 o
   5   6  13      379.13      416.86     32.31 o
   6   6  13       49.33       44.99     29.77 o
   7   6  13       29.61       28.79     26.24 o
 -10   7  13     2851.21     2994.57    140.11 o
  -9   7  13     3734.58     3880.22    230.02 o
  -8   7  13     2922.16     3286.67    146.16 o
  -7   7  13     1557.34     1853.93     99.18 o
  -6   7  13     3002.00     3182.01    140.63 o
  -5   7  13      910.21      840.84     48.67 o
  -4   7  13     5933.38     5958.67    292.37 o
  -3   7  13     3374.37     3407.27    237.51 o
  -2   7  13     4662.86     4314.87    182.17 o
  -1   7  13     3086.91     2989.44    115.87 o
   0   7  13     1926.38     2065.85     84.34 o
   1   7  13     4793.54     4766.68    240.94 o
   2   7  13     3158.75     3185.55    114.59 o
   3   7  13     1891.69     1950.22     83.12 o
   4   7  13     2812.74     2794.40     95.37 o
   5   7  13     1641.99     1734.96     66.25 o
   6   7  13     2159.98     2334.44     90.01 o
  -9   8  13        6.81      -35.33     35.33 o
  -8   8  13      406.42      459.87     91.73 o
  -7   8  13       92.85      126.13     42.00 o
  -6   8  13        0.53       63.04     35.49 o
  -5   8  13      202.87      257.20     45.55 o
  -4   8  13      308.85      338.54     37.05 o
  -3   8  13       33.36       92.31     31.51 o
  -2   8  13     1203.57     1068.74     62.76 o
  -1   8  13       18.72        4.97     25.30 o
   0   8  13      103.84      136.03     31.87 o
   1   8  13       22.20       19.65     26.90 o
   2   8  13      329.34      317.85     39.93 o
   3   8  13      361.50      366.11     41.01 o
   4   8  13       91.33       96.01     32.85 o
  -6   9  13     1628.37     1896.25    112.73 o
  -5   9  13     1841.32     1979.32    128.92 o
  -4   9  13     2600.07     2868.46    140.26 o
  -3   9  13     2745.52     2647.67    123.95 o
  -2   9  13     2400.30     2320.04     97.70 o
  -1   9  13     1738.24     1648.30     79.19 o
   0   9  13     1959.44     1874.93    126.55 o
   1   9  13     1372.73     1300.06     96.75 o
 -14   0  14     3455.19     3635.54    214.67 o
 -13   0  14     2085.72     2002.35    140.23 o
 -12   0  14     3069.65     3149.41    130.94 o
 -11   0  14     4940.35     4305.11    164.69 o
 -10   0  14    10626.48    10077.40    390.05 o
  -9   0  14     5370.63     4955.38    192.80 o
  -8   0  14     6631.63     6347.94    269.60 o
  -7   0  14    14690.27    14483.87    796.96 o
  -6   0  14    17418.43    15313.16   1091.69 o
  -5   0  14    11310.73    11124.99    608.54 o
  -4   0  14     6422.13     6476.93    222.50 o
  -3   0  14     1242.61     1196.07     51.26 o
  -2   0  14     6308.64     5716.19    197.57 o
  -1   0  14     5196.30     5204.20    181.54 o
   0   0  14      158.49      218.27     32.11 o
   1   0  14      237.06      310.74     29.33 o
   2   0  14     7731.99     7607.59    263.75 o
   3   0  14     5535.33     5466.58    198.25 o
   4   0  14     4544.59     4571.80    172.77 o
   5   0  14     5404.49     5277.74    164.18 o
   6   0  14     5449.27     5813.05    181.11 o
   7   0  14     7250.66     7260.70    477.59 o
   8   0  14     2950.33     2953.91    109.61 o
   9   0  14      808.84      884.42     55.03 o
 -14   1  14      107.20      154.46     30.65 o
 -13   1  14       49.92       61.17     25.54 o
 -12   1  14       29.83       36.92     22.62 o
 -11   1  14       64.23       84.51     22.39 o
 -10   1  14       84.45      112.70     22.92 o
  -9   1  14       56.93       43.84     14.55 o
  -8   1  14      349.61      411.19     35.71 o
  -7   1  14       91.69      110.76     17.21 o
  -6   1  14     1492.69     1433.30     51.30 o
  -5   1  14      253.26      254.49     16.80 o
  -4   1  14       79.43       80.65     12.24 o
  -3   1  14      346.24      331.92     25.22 o
  -2   1  14      667.47      599.55     21.10 o
  -1   1  14       96.57       87.98     12.72 o
   0   1  14      147.72      162.26     13.21 o
   1   1  14      352.79      370.07     18.95 o
   2   1  14      262.75      305.41     18.68 o
   3   1  14      236.88      258.26     19.15 o
   4   1  14      379.39      385.32     32.65 o
   5   1  14       34.26       28.19     16.79 o
   6   1  14       27.54       43.74     18.41 o
   7   1  14        8.61       -7.13     18.91 o
   8   1  14      146.89      145.20     22.40 o
   9   1  14      254.33      212.82     25.69 o
 -14   2  14     2796.98     2869.72    113.99 o
 -13   2  14     3919.17     3904.15    130.47 o
 -12   2  14     4586.50     4617.17    146.61 o
 -11   2  14     9007.18     8966.58    259.27 o
 -10   2  14    10570.56    10552.86    299.47 o
  -9   2  14     4227.19     4053.51    126.04 o
  -8   2  14     3330.78     3348.25    105.82 o
  -7   2  14     7352.96     7301.58    180.64 o
  -6   2  14    14248.08    14354.84    344.15 o
  -5   2  14     2026.11     2042.49     59.27 o
  -4   2  14      165.02      169.34     15.26 o
  -3   2  14    10877.15    10609.57    321.58 o
  -2   2  14    11099.28    10287.38    249.74 o
  -1   2  14    11516.40    11020.31    445.98 o
   0   2  14     3425.12     3425.84    108.59 o
   1   2  14     2736.11     2866.61     71.94 o
   2   2  14     7820.49     7755.30    214.30 o
   3   2  14     3899.96     3844.55     94.30 o
   4   2  14      697.70      683.62     35.00 o
   5   2  14      809.27      810.31     34.80 o
   6   2  14     2579.77     2572.10     72.99 o
   7   2  14     4302.91     4221.43    108.77 o
   8   2  14     2393.88     2466.33     74.24 o
   9   2  14     2776.72     2963.26     87.22 o
 -13   3  14        1.39      -19.52     22.89 o
 -12   3  14       81.01      130.56     27.42 o
 -11   3  14      192.16      210.88     28.74 o
 -10   3  14      381.74      423.13     32.90 o
  -9   3  14      492.98      554.46     34.47 o
  -8   3  14      946.99     1046.56     62.52 o
  -7   3  14      208.59      207.26     17.50 o
  -6   3  14      851.92      826.44     32.89 o
  -5   3  14      230.88      252.65     17.94 o
  -4   3  14      335.48      358.55     20.09 o
  -3   3  14       20.98       21.60     11.19 o
  -2   3  14        1.89       -3.85      9.18 o
  -1   3  14        8.51       -4.47      7.94 o
   0   3  14      232.79      231.31     14.75 o
   1   3  14       15.30       18.96     10.56 o
   2   3  14       12.01      -11.32     11.32 o
   3   3  14      550.69      538.48     32.21 o
   4   3  14      149.15      143.38     18.77 o
   5   3  14       76.98       58.97     18.76 o
   6   3  14      473.04      467.59     34.63 o
   7   3  14       31.94       29.02     24.50 o
   8   3  14       59.82       64.04     28.26 o
 -13   4  14     1363.89     1406.72     67.74 o
 -12   4  14     2120.69     2173.55     86.05 o
 -11   4  14     3715.39     3753.01    140.85 o
 -10   4  14     6260.95     6274.48    313.72 o
  -9   4  14     5604.30     5939.25    179.41 o
  -8   4  14     5138.73     5401.91    163.57 o
  -7   4  14    10863.45    11646.53    284.66 o
  -6   4  14     6756.69     7054.30    177.24 o
  -5   4  14     8318.31     8837.04    255.58 o
  -4   4  14     5984.45     5840.93    175.82 o
  -3   4  14     3514.33     3379.93    168.76 o
  -2   4  14     5068.49     4609.65    183.85 o
  -1   4  14     1703.23     1768.66     99.27 o
   0   4  14      446.99      506.75     26.66 o
   1   4  14      965.49      999.97     39.71 o
   2   4  14     4751.01     4947.34    132.25 o
   3   4  14     4525.59     4535.52    124.80 o
   4   4  14     5079.12     5046.32    162.06 o
   5   4  14     3483.12     3530.16    112.36 o
   6   4  14     4802.29     4870.93    137.89 o
   7   4  14     3855.45     3986.09    124.54 o
   8   4  14     2218.91     2162.49     80.72 o
 -12   5  14      216.48      235.04     34.11 o
 -11   5  14      669.80      686.05     45.79 o
 -10   5  14        5.40       69.30     31.58 o
  -9   5  14      224.75      231.81     38.64 o
  -8   5  14      240.28      264.77     77.01 o
  -7   5  14       92.68      108.05     30.35 o
  -6   5  14       87.81       69.35     21.70 o
  -5   5  14     2122.54     2172.53     80.68 o
  -4   5  14     1985.88     1980.60     74.77 o
  -3   5  14        0.06       -7.28     17.59 o
  -2   5  14      655.70      599.93     52.97 o
  -1   5  14      351.85      397.29     40.31 o
   0   5  14        0.32      -13.82     19.26 o
   1   5  14     1220.92     1336.42     53.97 o
   2   5  14      334.49      347.28     26.96 o
   3   5  14       84.32       99.27     21.76 o
   4   5  14      209.40      236.34     32.54 o
   5   5  14      533.63      534.05     35.91 o
   6   5  14      657.69      616.77     40.15 o
   7   5  14      353.12      397.13     36.30 o
 -11   6  14     3820.28     3837.28    166.75 o
 -10   6  14     4566.45     4996.07    208.51 o
  -9   6  14     3359.15     3464.42    154.09 o
  -8   6  14     1968.35     2209.02    106.94 o
  -7   6  14     2492.92     2674.63    194.80 o
  -6   6  14     3153.47     3476.56    117.78 o
  -5   6  14     2689.64     2796.94    100.59 o
  -4   6  14     4238.33     4046.73    165.42 o
  -3   6  14     3065.58     3032.88    107.17 o
  -2   6  14     4993.21     4923.68    210.98 o
  -1   6  14     6006.00     5581.86    175.67 o
   0   6  14     3932.64     4053.57    256.86 o
   1   6  14     4457.70     4526.82    148.56 o
   2   6  14     3611.89     3686.73    126.36 o
   3   6  14     2116.29     2218.22     96.83 o
   4   6  14     1062.44     1193.91     54.12 o
   5   6  14     1547.54     1635.76     85.86 o
   6   6  14     1398.17     1435.37     59.57 o
 -10   7  14      288.46      316.10     54.63 o
  -9   7  14      440.21      517.84     56.41 o
  -8   7  14       48.25       39.60     35.07 o
  -7   7  14        2.94       28.15     32.06 o
  -6   7  14      211.96      240.76     43.28 o
  -5   7  14      607.29      605.62     42.60 o
  -4   7  14        1.69      -19.09     22.69 o
  -3   7  14      826.32      758.50     47.77 o
  -2   7  14       24.70       -4.30     23.21 o
  -1   7  14      196.54      137.97     29.70 o
   0   7  14      111.08      108.51     28.94 o
   1   7  14       47.98       76.98     27.85 o
   2   7  14       25.15       33.54     27.07 o
   3   7  14      381.43      436.22     40.27 o
   4   7  14      161.82      121.15     32.16 o
   5   7  14      323.84      357.12     40.92 o
  -8   8  14     2473.02     2563.12    128.25 o
  -7   8  14     3488.27     3754.00    165.90 o
  -6   8  14     5690.61     6267.04    246.24 o
  -5   8  14     2618.93     2862.86    137.40 o
  -4   8  14     2088.66     2139.53     90.16 o
  -3   8  14     2772.67     2666.67    104.67 o
  -2   8  14     1743.37     1643.98    149.07 o
  -1   8  14     1529.89     1509.61     73.48 o
   0   8  14     1522.31     1442.55    109.30 o
   1   8  14     1902.75     1920.09     85.05 o
   2   8  14     2045.12     2154.07     94.86 o
   3   8  14     2891.63     2945.21    114.84 o
  -5   9  14     1021.14     1064.04     81.77 o
  -4   9  14      235.43      300.11     52.63 o
  -3   9  14      138.93      126.65     38.22 o
  -2   9  14      200.48      188.58     37.21 o
  -1   9  14      398.15      360.54     49.68 o
   0   9  14        0.29      -29.16     49.94 o
 -14   1  15     1091.96     1126.18    115.25 o
 -13   1  15     1876.17     1874.65     76.51 o
 -12   1  15     4926.16     4821.40    151.31 o
 -11   1  15     7194.97     6915.43    204.33 o
 -10   1  15     5688.51     5474.02    164.56 o
  -9   1  15     4115.24     3903.91    199.09 o
  -8   1  15    11897.10    11172.02    345.04 o
  -7   1  15    12331.47    11885.10    329.04 o
  -6   1  15     8307.60     8395.98    205.98 o
  -5   1  15     4896.07     4905.61    125.04 o
  -4   1  15     8481.53     7943.59    305.86 o
  -3   1  15    18791.54    17212.67    410.49 o
  -2   1  15     5814.53     5407.97    120.81 o
  -1   1  15     2291.30     2315.25     66.18 o
   0   1  15      826.03      931.30     31.20 o
   1   1  15     6584.82     6795.59    151.81 o
   2   1  15     8433.91     8620.80    190.75 o
   3   1  15     1179.70     1179.19     39.70 o
   4   1  15      865.99      858.79     34.66 o
   5   1  15     2224.35     2267.40     65.40 o
   6   1  15     4435.58     4582.99    115.10 o
   7   1  15     2387.44     2498.61     74.88 o
   8   1  15     1165.14     1182.03     44.91 o
 -14   2  15       16.49       26.71     35.34 o
 -13   2  15        0.18        2.54     23.12 o
 -12   2  15      300.37      317.11     42.68 o
 -11   2  15       21.74       35.87     21.93 o
 -10   2  15       78.79       53.79     20.41 o
  -9   2  15       53.27       52.79     19.64 o
  -8   2  15      384.30      374.82     27.46 o
  -7   2  15        8.17       37.68     15.79 o
  -6   2  15       23.43       15.39     12.26 o
  -5   2  15     3311.89     3413.28     91.82 o
  -4   2  15      165.50      161.33     16.01 o
  -3   2  15       81.68      104.95     15.07 o
  -2   2  15      151.76      116.90     14.73 o
  -1   2  15       17.21       31.26      9.83 o
   0   2  15       65.17       46.15     11.42 o
   1   2  15        1.21       -1.62     11.20 o
   2   2  15       36.84       10.91     12.68 o
   3   2  15       21.19        9.48     13.84 o
   4   2  15        7.52        0.28     16.88 o
   5   2  15       99.06       82.50     19.33 o
   6   2  15        3.76       -3.44     18.50 o
   7   2  15      179.31      186.95     25.38 o
   8   2  15      129.30      109.17     25.35 o
 -13   3  15     1698.81     1758.37     76.01 o
 -12   3  15     3589.99     3505.11    119.35 o
 -11   3  15     5618.58     5702.66    175.23 o
 -10   3  15     5140.30     5258.66    161.81 o
  -9   3  15     3590.44     3610.29    116.83 o
  -8   3  15     5044.02     5282.91    159.29 o
  -7   3  15    18634.50    18777.98    515.42 o
  -6   3  15     9744.56     9972.92    244.20 o
  -5   3  15     1470.55     1510.27     49.17 o
  -4   3  15     6887.03     6899.55    251.76 o
  -3   3  15    10442.00    10429.84    463.18 o
  -2   3  15     7037.19     6717.12    168.48 o
  -1   3  15     2920.11     2959.22    166.56 o
   0   3  15     2729.51     2702.03     90.21 o
   1   3  15     4682.65     4649.28    172.49 o
   2   3  15     5633.75     5521.54    194.76 o
   3   3  15     1135.22     1115.88     60.29 o
   4   3  15     1070.36     1032.52     45.73 o
   5   3  15     3763.42     3632.98    121.16 o
   6   3  15     2620.56     2675.40     88.20 o
   7   3  15     1291.11     1333.66     67.62 o
   8   3  15     1326.57     1380.01     62.89 o
 -13   4  15      716.80      768.85     50.00 o
 -12   4  15      287.71      290.43     34.93 o
 -11   4  15        6.46       28.29     23.81 o
 -10   4  15      416.80      471.70     36.30 o
  -9   4  15       54.91       18.30     21.18 o
  -8   4  15      184.38      194.80     25.48 o
  -7   4  15       20.38       30.18     18.53 o
  -6   4  15      566.04      568.87     34.41 o
  -5   4  15       11.42       -5.48     16.98 o
  -4   4  15       17.06       -5.24     17.74 o
  -3   4  15        2.11       -1.44     17.67 o
  -2   4  15      664.12      583.24     37.13 o
  -1   4  15      531.83      503.31     34.97 o
   0   4  15        1.83        6.31     19.70 o
   1   4  15       63.86       59.03     17.44 o
   2   4  15      803.52      899.44     40.19 o
   3   4  15      209.31      183.44     23.93 o
   4   4  15      274.55      273.40     27.78 o
   5   4  15      758.62      824.25     43.21 o
   6   4  15       24.38        4.49     23.17 o
   7   4  15       49.01       73.02     28.74 o
 -12   5  15     2852.54     2972.81    137.23 o
 -11   5  15     3726.59     3843.36    163.46 o
 -10   5  15     3500.01     3730.33    158.14 o
  -9   5  15     3225.53     3230.28    139.77 o
  -8   5  15     6275.95     6824.95    255.38 o
  -7   5  15     5547.64     5955.88    226.39 o
  -6   5  15     5439.79     5656.83    205.16 o
  -5   5  15     5357.58     5399.13    168.01 o
  -4   5  15     4576.12     4410.33    162.88 o
  -3   5  15     5140.96     4896.84    181.81 o
  -2   5  15     6165.20     5872.15    279.83 o
  -1   5  15     3056.16     2944.79    174.02 o
   0   5  15     1472.80     1537.34     74.67 o
   1   5  15     3976.83     3975.60    131.86 o
   2   5  15     4739.60     4588.36    148.77 o
   3   5  15     1214.43     1312.66     51.67 o
   4   5  15     1385.16     1481.57     66.95 o
   5   5  15     2193.31     2267.09    118.94 o
   6   5  15     3492.52     3508.15    108.39 o
 -11   6  15       53.60       38.18     43.72 o
 -10   6  15      146.78      175.63     63.62 o
  -9   6  15      183.55      227.75     61.83 o
  -8   6  15      575.61      623.74     55.66 o
  -7   6  15        0.08        7.68     29.53 o
  -6   6  15      365.82      376.35     34.44 o
  -5   6  15     1214.93     1132.75     56.63 o
  -4   6  15       40.37       10.53     23.20 o
  -3   6  15      142.77       98.54     25.86 o
  -2   6  15      867.56      979.06     52.53 o
  -1   6  15      207.80      215.75     30.27 o
   0   6  15       56.08       53.20     28.71 o
   1   6  15       47.92       50.52     25.15 o
   2   6  15       58.44       52.12     26.43 o
   3   6  15        1.91       -5.33     24.63 o
   4   6  15      130.98      172.20     31.93 o
   5   6  15       62.44       30.12     27.39 o
  -9   7  15     2317.09     2574.55    127.58 o
  -8   7  15     1688.21     1791.09    101.85 o
  -7   7  15     5350.52     5769.79    228.83 o
  -6   7  15     3312.22     3501.69    123.84 o
  -5   7  15     2057.12     2071.31     85.59 o
  -4   7  15     3620.79     3642.36    127.43 o
  -3   7  15     4033.98     3940.60    187.00 o
  -2   7  15     2932.13     2851.10    107.21 o
  -1   7  15     2831.29     2815.97    129.88 o
   0   7  15     4177.64     4119.20    141.15 o
   1   7  15     2521.82     2841.96    107.96 o
   2   7  15     1373.34     1617.36     76.84 o
   3   7  15     2375.52     2331.04    109.58 o
   4   7  15     1414.34     1461.62    118.03 o
  -7   8  15        0.25        9.79     38.60 o
  -6   8  15      240.82      271.20     48.86 o
  -5   8  15       15.93       34.81     29.73 o
  -4   8  15       45.97       35.94     28.81 o
  -3   8  15        5.53        3.12     27.98 o
  -2   8  15      718.53      685.16     50.56 o
  -1   8  15      362.08      369.42     41.29 o
   0   8  15       12.47      -18.36     29.85 o
   1   8  15        8.96      -27.19     27.19 o
   2   8  15      274.48      360.80     43.16 o
 -14   0  16       93.05       78.79     51.01 o
 -13   0  16     1773.63     1761.03    130.37 o
 -12   0  16     3133.87     2966.05    179.10 o
 -11   0  16     2692.87     2986.88    178.76 o
 -10   0  16     3062.54     3034.21    178.02 o
  -9   0  16     6325.99     6370.86    327.18 o
  -8   0  16    15846.15    15471.24    741.72 o
  -7   0  16    17118.70    17286.01    822.70 o
  -6   0  16     7408.49     6824.41    334.13 o
  -5   0  16     9856.91     9393.17    413.54 o
  -4   0  16     5708.93     5341.99    186.70 o
  -3   0  16    13294.19    12072.83    405.98 o
  -2   0  16     3341.45     3160.78    116.95 o
  -1   0  16     3859.30     4135.10    149.32 o
   0   0  16     5296.30     5599.85    200.90 o
   1   0  16     5979.88     6354.08    222.81 o
   2   0  16     4451.07     4288.79    157.40 o
   3   0  16      598.36      562.60     39.84 o
   4   0  16     4461.65     4590.19    144.58 o
   5   0  16     6298.11     6448.57    292.54 o
   6   0  16     3662.65     3750.56    128.18 o
   7   0  16      454.64      529.83     43.18 o
   8   0  16      485.64      564.96     47.26 o
 -14   1  16       62.79       52.43     47.26 o
 -13   1  16       91.12      110.24     34.11 o
 -12   1  16       29.68      -31.60     37.24 o
 -11   1  16      106.98      108.86     23.51 o
 -10   1  16      190.41      194.00     24.58 o
  -9   1  16       42.57       46.35     18.86 o
  -8   1  16      182.53      158.38     20.67 o
  -7   1  16       31.86        5.69     14.12 o
  -6   1  16        6.92       -5.28     12.11 o
  -5   1  16       70.85       58.39     13.56 o
  -4   1  16       84.54       67.99     15.33 o
  -3   1  16     1460.07     1420.41     49.89 o
  -2   1  16     2893.37     2770.46     68.00 o
  -1   1  16     1707.15     1834.91     48.79 o
   0   1  16      198.77      230.18     15.93 o
   1   1  16      227.99      246.30     17.58 o
   2   1  16      160.19      220.72     21.49 o
   3   1  16       83.60       98.39     16.42 o
   4   1  16       18.07       14.81     15.99 o
   5   1  16       18.51       16.73     17.52 o
   6   1  16      223.39      205.75     28.88 o
   7   1  16      197.48      219.88     24.30 o
   8   1  16        0.18      -13.25     20.31 o
 -13   2  16     2554.78     2671.91    190.32 o
 -12   2  16     3852.79     3829.96    127.21 o
 -11   2  16     4003.55     3943.24    127.88 o
 -10   2  16     2659.02     2521.97    137.22 o
  -9   2  16     4697.74     4498.07    157.01 o
  -8   2  16     7007.87     6879.62    200.24 o
  -7   2  16     4399.71     4406.26    133.96 o
  -6   2  16     3858.21     3805.69    125.52 o
  -5   2  16     5077.22     5141.73    132.71 o
  -4   2  16    29374.69    27547.25    651.24 o
  -3   2  16    12057.30    11097.25    270.09 o
  -2   2  16     4250.55     3924.03    171.80 o
  -1   2  16     6639.87     6569.51    165.80 o
   0   2  16     9521.81    10028.48    218.82 o
   1   2  16    11054.81    11345.85    247.09 o
   2   2  16     1502.40     1518.63     46.15 o
   3   2  16      205.89      252.48     20.31 o
   4   2  16     1893.51     1966.73     58.78 o
   5   2  16     2248.54     2247.17     66.52 o
   6   2  16     1133.22     1160.48     46.43 o
   7   2  16      466.39      457.56     38.01 o
   8   2  16     1633.67     1650.37     86.71 o
 -13   3  16      103.25      112.26     29.36 o
 -12   3  16        2.44        6.55     23.25 o
 -11   3  16      282.80      315.86     32.46 o
 -10   3  16       39.24       -0.14     24.05 o
  -9   3  16      901.85      849.25     44.73 o
  -8   3  16        1.52       14.33     17.82 o
  -7   3  16       99.59      110.39     22.12 o
  -6   3  16        7.71       -1.03     13.16 o
  -5   3  16      508.20      528.67     29.32 o
  -4   3  16      204.19      236.20     18.71 o
  -3   3  16       27.79       36.87     21.38 o
  -2   3  16       35.08       49.74     21.84 o
  -1   3  16      609.18      562.92     35.80 o
   0   3  16      129.87      102.47     23.10 o
   1   3  16      714.74      677.15     52.39 o
   2   3  16     1526.98     1492.72     67.76 o
   3   3  16        2.72        0.63     18.76 o
   4   3  16       78.49       89.86     29.99 o
   5   3  16        0.62       -7.45     21.78 o
   6   3  16      165.39      161.48     29.00 o
   7   3  16      112.17       82.09     28.78 o
 -12   4  16     3395.12     3539.27    122.78 o
 -11   4  16     1515.64     1545.26     69.48 o
 -10   4  16     2581.11     2483.56     91.63 o
  -9   4  16     4968.17     5180.71    200.47 o
  -8   4  16     9033.17     9155.36    329.09 o
  -7   4  16     8622.42     8699.69    313.03 o
  -6   4  16     7220.66     7318.57    217.92 o
  -5   4  16     7210.74     7048.41    264.91 o
  -4   4  16     7925.24     7679.83    227.88 o
  -3   4  16     6030.81     5777.88    369.54 o
  -2   4  16     1408.18     1387.48    110.88 o
  -1   4  16     3110.99     2906.22    101.34 o
   0   4  16     4008.52     4097.78    133.82 o
   1   4  16     4023.87     4230.62    138.11 o
   2   4  16     3841.09     3997.62    183.47 o
   3   4  16     2058.77     2098.91     79.33 o
   4   4  16     3235.62     3134.46    141.49 o
   5   4  16     5060.24     4959.72    151.65 o
   6   4  16     1497.14     1472.59     81.45 o
   7   4  16     1200.97     1178.78     57.47 o
 -11   5  16      106.27       69.18     58.61 o
 -10   5  16      278.55      320.77     51.89 o
  -9   5  16     1733.86     1795.45     95.72 o
  -8   5  16      282.09      342.90     43.65 o
  -7   5  16      331.74      410.25     88.71 o
  -6   5  16      265.90      225.04     28.68 o
  -5   5  16       85.65       69.00     23.38 o
  -4   5  16      114.00       86.98     29.55 o
  -3   5  16     1215.67     1102.56    143.46 o
  -2   5  16     1013.29      999.55     52.07 o
  -1   5  16       10.15       -1.64     21.24 o
   0   5  16       73.41       58.85     25.08 o
   1   5  16       43.59       35.75     23.65 o
   2   5  16       91.11       92.29     26.59 o
   3   5  16       78.66      115.30     27.74 o
   4   5  16      153.17      176.71     66.63 o
   5   5  16       89.86       65.75     31.20 o
   6   5  16      243.51      245.35     53.76 o
 -10   6  16     1732.70     1991.13    107.67 o
  -9   6  16     2270.90     2394.25    118.07 o
  -8   6  16     2882.65     3006.53    197.99 o
  -7   6  16     4070.03     4084.05    171.20 o
  -6   6  16     1876.18     1919.41     78.98 o
  -5   6  16     3023.63     2981.88    107.95 o
  -4   6  16     5473.49     5275.91    205.14 o
  -3   6  16     6133.98     5619.91    208.26 o
  -2   6  16     6613.88     6399.51    199.76 o
  -1   6  16     4437.39     4400.25    146.68 o
   0   6  16     4722.00     4823.40    158.39 o
   1   6  16     3868.21     4057.70    150.35 o
   2   6  16     2170.25     2229.86     90.85 o
   3   6  16     1266.50     1210.44     87.39 o
   4   6  16      952.43      976.41     56.82 o
   5   6  16     1118.64     1102.17     61.23 o
  -9   7  16      463.03      457.83     57.01 o
  -8   7  16       30.65       47.97     37.51 o
  -7   7  16       19.61        6.91     34.38 o
  -6   7  16        1.10      -24.31     24.31 o
  -5   7  16      463.25      438.48     40.76 o
  -4   7  16      924.43      942.27     78.50 o
  -3   7  16      172.66      165.33     33.17 o
  -2   7  16      791.96      709.95     53.72 o
  -1   7  16        2.09       27.53     28.30 o
   0   7  16       27.14       29.94     27.46 o
   1   7  16      975.00     1034.41     76.74 o
   2   7  16     1039.52     1111.20     69.02 o
   3   7  16       52.83       82.60     32.03 o
  -6   8  16     2623.68     2584.48    143.27 o
  -5   8  16     2835.12     2773.31    109.56 o
  -4   8  16     2525.72     2480.72    101.03 o
  -3   8  16     1958.77     1899.24     86.46 o
  -2   8  16     2235.96     2158.33    130.03 o
  -1   8  16     1088.33     1019.40     62.33 o
   0   8  16     1516.33     1682.32     87.75 o
   1   8  16     1357.66     1376.07     72.69 o
 -13   1  17     2703.01     2806.41    125.94 o
 -12   1  17     1689.53     1663.21    118.40 o
 -11   1  17     1000.83     1042.49     96.74 o
 -10   1  17     2161.20     2230.36    113.32 o
  -9   1  17     5051.57     4854.13    183.69 o
  -8   1  17     5878.43     5907.11    216.55 o
  -7   1  17     5363.45     5000.41    163.64 o
  -6   1  17     7116.04     6570.80    165.18 o
  -5   1  17    10615.87     9644.12    300.28 o
  -4   1  17    14519.17    13179.59    319.06 o
  -3   1  17     3580.81     3396.43     92.62 o
  -2   1  17     6008.15     5899.92    150.38 o
  -1   1  17    12903.28    13409.19    288.46 o
   0   1  17     9523.02    10240.84    223.34 o
   1   1  17     5672.62     5831.03    133.03 o
   2   1  17     2257.75     2199.68     59.28 o
   3   1  17     2711.76     2686.46     70.77 o
   4   1  17     6332.14     6409.32    148.88 o
   5   1  17     2142.26     2174.01     64.46 o
   6   1  17      524.52      561.26     42.92 o
   7   1  17      831.83      776.26     36.52 o
 -13   2  17       71.51       85.78     39.72 o
 -12   2  17        6.16       31.91     29.70 o
 -11   2  17       48.50       44.19     21.60 o
 -10   2  17       98.75      123.51     32.76 o
  -9   2  17      210.43      196.31     38.14 o
  -8   2  17        3.48       32.24     21.40 o
  -7   2  17       20.66      -15.71     15.71 o
  -6   2  17       43.37       20.05     13.79 o
  -5   2  17     1323.01     1249.46     44.62 o
  -4   2  17       75.81       23.43     14.53 o
  -3   2  17      416.04      355.35     22.80 o
  -2   2  17       30.49       22.90     14.53 o
  -1   2  17        5.48       -3.22     14.30 o
   0   2  17        4.92        4.29     20.41 o
   1   2  17      115.72      127.02     18.70 o
   2   2  17       94.26       96.02     15.72 o
   3   2  17       14.65       -0.67     18.04 o
   4   2  17        0.52      -15.54     19.19 o
   5   2  17       97.46       96.50     25.01 o
   6   2  17        0.86      -15.13     23.08 o
   7   2  17       16.01       20.38     25.11 o
 -13   3  17     1763.75     1901.40    187.96 o
 -12   3  17     2201.54     2253.55     97.01 o
 -11   3  17     1749.42     1773.34     73.97 o
 -10   3  17     1633.65     1648.83     68.36 o
  -9   3  17     4408.75     4451.19    139.97 o
  -8   3  17     5106.96     5038.05    154.50 o
  -7   3  17     4093.03     4034.75    126.68 o
  -6   3  17     5094.60     5163.72    134.89 o
  -5   3  17     5445.76     5521.83    231.30 o
  -4   3  17     9595.54     9351.97    289.27 o
  -3   3  17    11984.88    11049.10    317.82 o
  -2   3  17     4134.88     3948.17    127.48 o
  -1   3  17     9440.39     9174.66    495.15 o
   0   3  17     7522.01     7559.52    572.30 o
   1   3  17     4194.93     4267.57    137.64 o
   2   3  17     2116.74     2139.09    103.20 o
   3   3  17     2824.31     2720.48     84.47 o
   4   3  17     2886.18     2750.81     87.69 o
   5   3  17     2612.35     2665.38     87.70 o
   6   3  17     1164.89     1251.18     57.42 o
 -12   4  17       40.82       16.15     33.94 o
 -11   4  17      110.26       93.00     36.21 o
 -10   4  17      428.84      445.33     49.02 o
  -9   4  17      440.67      410.85     46.49 o
  -8   4  17      187.43      180.06     41.30 o
  -7   4  17       63.96       39.77     29.14 o
  -6   4  17     1596.46     1537.44     88.97 o
  -5   4  17        0.65      -17.66     18.80 o
  -4   4  17        1.46      -15.15     19.80 o
  -3   4  17      141.57      147.82     25.73 o
  -2   4  17        2.00      -20.02     20.02 o
  -1   4  17        0.46      -19.24     20.09 o
   0   4  17        7.40       -5.23     21.13 o
   1   4  17      316.25      348.15     33.09 o
   2   4  17      327.06      226.79     30.18 o
   3   4  17       19.49       -3.14     36.85 o
   4   4  17      116.09       94.79     29.05 o
   5   4  17      109.24      115.21     56.56 o
   6   4  17       22.38       37.57     29.11 o
 -11   5  17      604.45      661.44     67.57 o
 -10   5  17     2914.11     3274.31    147.21 o
  -9   5  17     3546.12     3663.56    157.98 o
  -8   5  17     4376.05     4429.76    180.63 o
  -7   5  17     3697.96     3662.01    154.81 o
  -6   5  17     3215.52     3151.20    110.45 o
  -5   5  17     6377.37     6150.87    255.69 o
  -4   5  17     7074.28     6696.74    351.01 o
  -3   5  17     3147.83     3195.96    112.39 o
  -2   5  17     4160.65     4345.28    143.16 o
  -1   5  17     4569.73     4708.53    153.53 o
   0   5  17     4367.52     4422.69    146.43 o
   1   5  17     3995.95     4137.15    138.98 o
   2   5  17     3134.58     3181.73    113.69 o
   3   5  17     2341.87     2371.53    107.04 o
   4   5  17     3923.65     3801.60    132.73 o
   5   5  17     2510.46     2350.40    147.24 o
 -10   6  17      424.67      451.94     55.93 o
  -9   6  17      620.79      772.38     65.27 o
  -8   6  17        9.03       -4.00     34.27 o
  -7   6  17        1.53       31.13     43.81 o
  -6   6  17      259.58      260.50     33.44 o
  -5   6  17      631.88      553.99     42.72 o
  -4   6  17        2.47      -19.46     23.58 o
  -3   6  17     1086.71     1037.45     56.55 o
  -2   6  17       19.93       21.86     25.45 o
  -1   6  17      504.60      521.37     42.76 o
   0   6  17      110.49      123.57     30.43 o
   1   6  17      568.82      555.08     44.65 o
   2   6  17      177.27      207.32     32.82 o
   3   6  17       27.09       52.47     29.15 o
   4   6  17      153.22       76.34     32.04 o
  -8   7  17     1815.75     1830.23    142.39 o
  -7   7  17     2322.45     2345.28    122.11 o
  -6   7  17     1955.96     2035.85    140.72 o
  -5   7  17     3450.77     3545.12    184.21 o
  -4   7  17     4111.04     4098.02    142.96 o
  -3   7  17     3565.37     3301.00    121.43 o
  -2   7  17     2948.62     3152.64    139.99 o
  -1   7  17     2994.37     3102.83    116.85 o
   0   7  17     3983.85     3982.17    140.61 o
   1   7  17     2300.17     2256.28    134.04 o
   2   7  17     1867.96     1962.26     87.73 o
  -5   8  17      112.65      130.38     36.10 o
  -4   8  17        1.09      -14.70     28.32 o
  -3   8  17        1.14      -12.42     30.14 o
  -2   8  17        5.47       -0.50     31.08 o
  -1   8  17        2.23      -30.88     30.88 o
 -13   0  18     1872.69     1590.38    122.48 o
 -12   0  18      247.46      286.65     57.94 o
 -11   0  18      748.31      731.62     76.96 o
 -10   0  18     3074.43     2954.03    177.67 o
  -9   0  18     5269.26     5134.59    274.46 o
  -8   0  18     4540.59     4553.96    246.12 o
  -7   0  18     1080.41     1165.94     92.81 o
  -6   0  18     6935.25     6575.41    263.23 o
  -5   0  18     8129.05     8311.98    771.71 o
  -4   0  18    10683.62    10499.40   1033.69 o
  -3   0  18     3886.70     3623.38    197.81 o
  -2   0  18     4237.87     4563.07    240.16 o
  -1   0  18     7295.19     7764.95    268.57 o
   0   0  18     2559.73     2863.06    110.26 o
   1   0  18    11058.63    11267.90    383.96 o
   2   0  18     6474.94     6414.18    190.59 o
   3   0  18     7292.72     7122.17    211.12 o
   4   0  18     7466.05     7679.17    228.06 o
   5   0  18     2303.85     2313.13     88.02 o
   6   0  18     1327.83     1337.64     65.95 o
 -13   1  18        0.03      -10.81     30.59 o
 -12   1  18       54.85       30.45     49.80 o
 -11   1  18      132.97      112.11     32.95 o
 -10   1  18      102.18      160.31     32.05 o
  -9   1  18      293.66      255.62     34.36 o
  -8   1  18        3.17       25.08     30.18 o
  -7   1  18       47.03       40.27     23.79 o
  -6   1  18       95.53       71.40     23.58 o
  -5   1  18     1097.03      942.86     46.54 o
  -4   1  18        5.43      -13.48     13.48 o
  -3   1  18       86.51       72.18     16.06 o
  -2   1  18     2081.63     2077.17     63.53 o
  -1   1  18       20.37       68.94     19.23 o
   0   1  18       37.39       72.82     19.50 o
   1   1  18       61.66      111.66     15.71 o
   2   1  18      218.75      268.37     19.79 o
   3   1  18      195.63      189.21     27.55 o
   4   1  18      300.37      300.69     24.80 o
   5   1  18      280.97      335.98     26.04 o
   6   1  18        4.93       -2.81     18.25 o
 -13   2  18     1996.79     1857.42     98.20 o
 -12   2  18     1474.32     1535.35    174.60 o
 -11   2  18      435.32      524.94     47.99 o
 -10   2  18     1221.79     1104.46     66.34 o
  -9   2  18     3133.57     3210.93    132.62 o
  -8   2  18     1546.58     1513.45     84.59 o
  -7   2  18     3921.17     3453.02    121.57 o
  -6   2  18     2361.28     2323.19    111.02 o
  -5   2  18     4906.20     4538.31    120.81 o
  -4   2  18    10902.15     9912.28    287.05 o
  -3   2  18     6617.18     6001.12    254.81 o
  -2   2  18     9775.42     9356.87    231.29 o
  -1   2  18    15035.50    15795.13    443.49 o
   0   2  18     9830.70    10292.98    297.07 o
   1   2  18     2140.68     2267.39     83.13 o
   2   2  18     2885.38     2886.37    136.25 o
   3   2  18     4439.57     4594.96    126.26 o
   4   2  18     2614.21     2741.82     86.09 o
   5   2  18     1381.63     1294.95     54.77 o
   6   2  18      533.09      476.91     37.66 o
 -12   3  18      102.84      141.74     35.54 o
 -11   3  18        3.43       -4.30     31.26 o
 -10   3  18       30.53      -18.02     33.76 o
  -9   3  18       45.77       35.03     22.65 o
  -8   3  18        9.62      -15.51     24.16 o
  -7   3  18     1554.01     1338.64     73.84 o
  -6   3  18     1036.93     1039.05     68.36 o
  -5   3  18      644.58      593.49     52.34 o
  -4   3  18        4.23       -3.95     18.69 o
  -3   3  18       58.88       67.46     21.96 o
  -2   3  18      117.88       75.86     23.13 o
  -1   3  18       12.16      -26.75     26.75 o
   0   3  18      219.94      287.91     47.95 o
   1   3  18     1006.20     1048.78     93.73 o
   2   3  18      217.06      204.22     30.42 o
   3   3  18       39.64       48.06     25.14 o
   4   3  18        0.29      -25.98     27.70 o
   5   3  18       28.75       -3.92     26.00 o
   6   3  18        1.16      -30.79     30.79 o
 -11   4  18      852.15      910.94     67.29 o
 -10   4  18     2539.70     2311.82    264.03 o
  -9   4  18     3914.84     3982.70    165.39 o
  -8   4  18     3362.19     3192.75    169.07 o
  -7   4  18     2341.92     2366.73    110.51 o
  -6   4  18     5355.91     5025.02    177.54 o
  -5   4  18     7354.55     7183.17    339.90 o
  -4   4  18     3362.17     3380.68    115.60 o
  -3   4  18     2114.26     2108.17    105.79 o
  -2   4  18     3038.83     2971.57    157.29 o
  -1   4  18     6133.37     6183.40    227.67 o
   0   4  18     4636.80     4495.57    187.90 o
   1   4  18     4711.35     4723.63    345.55 o
   2   4  18     4591.43     4395.88    144.49 o
   3   4  18     5069.87     4906.37    380.45 o
   4   4  18     5076.46     4933.51    161.54 o
   5   4  18     1710.66     1822.44     80.63 o
 -11   5  18      159.20      149.62     57.08 o
 -10   5  18      200.38      233.38     43.89 o
  -9   5  18      341.03      310.78     72.15 o
  -8   5  18       20.85        2.28     31.89 o
  -7   5  18       33.91       -1.03     94.22 o
  -6   5  18      401.31      361.02     55.57 o
  -5   5  18        0.33       17.49     23.57 o
  -4   5  18      107.14      106.82     45.99 o
  -3   5  18       14.15        8.64     34.99 o
  -2   5  18      370.04      311.41     33.99 o
  -1   5  18      305.92      305.94     35.87 o
   0   5  18        5.28      -23.43     23.43 o
   1   5  18       17.53        7.96     25.96 o
   2   5  18       33.92       17.79     25.68 o
   3   5  18      288.31      267.68     45.59 o
   4   5  18      543.49      535.19     76.67 o
  -9   6  18     1217.48     1298.18     91.77 o
  -8   6  18     1149.92     1106.83     76.96 o
  -7   6  18     1512.35     1338.21     84.49 o
  -6   6  18     2107.86     2066.71    110.50 o
  -5   6  18     4492.86     4241.67    209.91 o
  -4   6  18     4573.05     4657.21    156.00 o
  -3   6  18     3870.35     3921.13    253.92 o
  -2   6  18     5315.57     5394.45    258.76 o
  -1   6  18     5459.97     5691.71    184.06 o
   0   6  18     4164.50     4238.69    145.35 o
   1   6  18     2380.90     2441.31    151.74 o
   2   6  18     1787.20     1750.41     79.76 o
   3   6  18     1284.84     1295.47    114.09 o
  -7   7  18      434.63      289.47     51.16 o
  -6   7  18     1177.23     1041.76     77.60 o
  -5   7  18      326.46      324.20     40.42 o
  -4   7  18       65.82       50.81     34.41 o
  -3   7  18      108.68      103.07     40.08 o
  -2   7  18      189.32      161.20     35.64 o
  -1   7  18        0.27      -28.79     28.79 o
   0   7  18      450.92      475.17     59.24 o
   1   7  18      601.56      561.23     49.51 o
 -12   1  19      334.86      372.43     44.44 o
 -11   1  19     1112.47     1142.77    137.37 o
 -10   1  19     3270.17     3238.95    136.72 o
  -9   1  19     2477.32     2336.79    106.20 o
  -8   1  19      423.89      367.93     56.33 o
  -7   1  19     1550.74     1415.94     73.17 o
  -6   1  19     5308.64     4626.33    278.08 o
  -5   1  19     4471.96     3931.07    125.53 o
  -4   1  19     2763.98     2608.32    134.76 o
  -3   1  19     3155.29     3064.07    102.69 o
  -2   1  19     7688.25     8160.31    204.26 o
  -1   1  19    10403.47    11189.98    274.28 o
   0   1  19     4085.20     4385.48    117.18 o
   1   1  19     4431.97     4733.67    125.19 o
   2   1  19     5859.41     5889.46    153.27 o
   3   1  19     6459.13     6620.42    152.33 o
   4   1  19     3115.09     3151.51     93.90 o
   5   1  19     2094.78     2176.51     74.29 o
   6   1  19     2607.24     2699.89     88.16 o
 -12   2  19        4.05       35.69     32.48 o
 -11   2  19        0.83        6.44     28.47 o
 -10   2  19        3.81      -14.92     25.50 o
  -9   2  19        4.95       10.26     24.89 o
  -8   2  19        0.97      -11.79     22.24 o
  -7   2  19      223.27      254.06     86.56 o
  -6   2  19      129.60       55.83     20.25 o
  -5   2  19        9.44       -6.92     14.54 o
  -4   2  19       59.15       38.66     20.26 o
  -3   2  19       18.54       -9.70     19.75 o
  -2   2  19       91.38      107.20     23.41 o
  -1   2  19      293.26      320.44     40.11 o
   0   2  19       28.63       24.98     24.54 o
   1   2  19       44.26      100.78     25.14 o
   2   2  19       64.41       52.12     23.78 o
   3   2  19       13.11       -8.42     23.31 o
   4   2  19      285.76      328.26     34.91 o
   5   2  19        4.98       -0.39     25.99 o
 -12   3  19      479.78      490.60     82.26 o
 -11   3  19     1007.85      968.19    100.42 o
 -10   3  19     2996.28     2685.72    180.02 o
  -9   3  19     2136.27     2099.46    152.18 o
  -8   3  19      428.56      453.07     62.82 o
  -7   3  19     1534.26     1307.16     73.45 o
  -6   3  19     3210.48     3083.09    166.58 o
  -5   3  19     5801.36     5672.35    219.14 o
  -4   3  19     6536.79     6266.99    191.47 o
  -3   3  19      880.16      859.10     47.03 o
  -2   3  19     5611.34     5657.30    424.38 o
  -1   3  19     7272.00     7013.62    233.38 o
   0   3  19     4457.31     4430.80    244.79 o
   1   3  19     3834.60     3792.12    141.89 o
   2   3  19     4922.52     5085.27    161.36 o
   3   3  19     5506.32     5521.61    173.88 o
   4   3  19     3282.04     3244.20    154.13 o
   5   3  19     1424.19     1312.31     70.01 o
 -11   4  19        3.37        2.71     54.65 o
 -10   4  19        0.07      -24.06     29.30 o
  -9   4  19        7.65       45.59     33.13 o
  -8   4  19        5.81       45.63     30.40 o
  -7   4  19      486.84      413.98     88.40 o
  -6   4  19       82.40      105.55     26.84 o
  -5   4  19       20.27      -21.11     22.23 o
  -4   4  19       14.94       -1.24     22.07 o
  -3   4  19     1422.88     1534.65     68.25 o
  -2   4  19      624.46      595.07     47.45 o
  -1   4  19      860.49      777.45     47.26 o
   0   4  19        0.46      -25.49     25.49 o
   1   4  19        6.04       10.94     30.43 o
   2   4  19      179.16      142.66     28.93 o
   3   4  19       20.57        8.53     25.92 o
   4   4  19      336.85      306.56     36.26 o
 -10   5  19     1879.93     1884.06    119.70 o
  -9   5  19     1212.13     1240.19     80.51 o
  -8   5  19     1356.78     1314.97     82.45 o
  -7   5  19     2172.32     2037.48    106.10 o
  -6   5  19     3117.77     2990.15    240.35 o
  -5   5  19     2497.38     2430.10    134.97 o
  -4   5  19     1192.90     1184.43     61.59 o
  -3   5  19     4443.68     4427.53    147.98 o
  -2   5  19     4576.29     4577.88    152.12 o
  -1   5  19     3810.87     4023.31    137.75 o
   0   5  19     2892.42     2889.57    185.13 o
   1   5  19     3101.06     3277.00    186.54 o
   2   5  19     4059.27     3911.38    137.46 o
   3   5  19     3116.73     2891.45    152.21 o
  -8   6  19        6.20        7.89     36.86 o
  -7   6  19      538.99      461.92     55.25 o
  -6   6  19      191.01      141.65     41.59 o
  -5   6  19       37.30        7.00     26.82 o
  -4   6  19        0.29      -30.60     30.60 o
  -3   6  19      614.90      573.92     46.48 o
  -2   6  19      622.07      653.75     49.54 o
  -1   6  19       83.31      104.88     32.29 o
   0   6  19      103.81       56.96     43.84 o
   1   6  19       58.13       62.00     30.77 o
  -6   7  19     1696.74     1555.57    133.53 o
  -5   7  19     2455.75     2387.33    123.32 o
  -4   7  19     2703.15     2798.64    111.76 o
  -3   7  19     1485.37     1426.27     95.06 o
  -2   7  19     2513.48     2634.17    154.50 o
  -1   7  19     3924.14     4043.21    155.17 o
 -12   0  20     1596.22     1574.07    126.31 o
 -11   0  20     4094.59     4108.59    236.77 o
 -10   0  20     3477.99     3313.93    197.69 o
  -9   0  20      753.51      755.98     77.28 o
  -8   0  20      872.24      949.81     84.32 o
  -7   0  20     5547.74     5062.81    271.15 o
  -6   0  20     3474.68     3313.82    193.85 o
  -5   0  20      410.59      421.45     39.95 o
  -4   0  20      403.45      414.52     72.65 o
  -3   0  20     1045.90     1152.14    134.33 o
  -2   0  20     6419.11     6483.16    239.49 o
  -1   0  20     3282.80     3442.53    140.18 o
   0   0  20     3701.67     3884.13    154.41 o
   1   0  20     5935.26     6267.32    233.72 o
   2   0  20     7196.15     7939.79    290.27 o
   3   0  20     6574.19     6776.40    252.91 o
   4   0  20     3715.55     3834.13    127.39 o
   5   0  20     2801.38     2839.81    108.16 o
 -12   1  20       11.39      -28.14     49.27 o
 -11   1  20        1.05      -31.95     31.95 o
 -10   1  20       36.03       60.02     29.27 o
  -9   1  20       11.13      -15.79     31.84 o
  -8   1  20       33.99       30.61     25.47 o
  -7   1  20       36.28       19.17     24.35 o
  -6   1  20      219.38      156.22     43.93 o
  -5   1  20       42.54       13.65     19.64 o
  -4   1  20       56.21       23.57     21.35 o
  -3   1  20        7.35      -22.97     22.97 o
  -2   1  20      178.25      214.22     37.69 o
  -1   1  20      133.43      240.32     46.75 o
   0   1  20      242.54      278.07     22.49 o
   1   1  20      428.08      629.27     74.51 o
   2   1  20      171.93      215.10     28.88 o
   3   1  20      212.62      205.36     28.95 o
   4   1  20       85.89       99.74     27.26 o
   5   1  20       14.74       14.45     23.63 o
 -11   2  20     2689.58     2734.39    124.13 o
 -10   2  20     1247.97     1314.71     76.22 o
  -9   2  20      216.13      197.64     44.35 o
  -8   2  20      163.21      124.26     47.68 o
  -7   2  20     2952.22     2683.22    171.55 o
  -6   2  20     3582.93     3296.45    200.29 o
  -5   2  20     2686.24     2205.31    139.18 o
  -4   2  20     2144.58     1991.47    149.87 o
  -3   2  20     4552.59     4647.08    185.24 o
  -2   2  20     7140.87     7655.77    227.05 o
  -1   2  20     4641.68     4881.56    152.73 o
   0   2  20     1365.68     1444.05     62.17 o
   1   2  20     3351.78     3367.41    113.43 o
   2   2  20     5376.63     5356.25    167.13 o
   3   2  20     2583.10     2529.04     93.81 o
   4   2  20     1040.84     1156.50     59.89 o
 -11   3  20       25.38       -6.05     47.89 o
 -10   3  20      125.22       54.02     53.79 o
  -9   3  20       68.20      105.69     51.26 o
  -8   3  20       73.36       57.02     50.07 o
  -7   3  20      230.66      244.00     58.81 o
  -6   3  20       25.47       21.63     40.86 o
  -5   3  20        2.08       26.11     30.29 o
  -4   3  20      861.64      865.53     48.27 o
  -3   3  20     1280.86     1164.26     94.45 o
  -2   3  20      366.85      366.97     33.46 o
  -1   3  20      450.23      453.83     36.33 o
   0   3  20        0.03        3.41     22.58 o
   1   3  20       39.05        8.30     24.65 o
   2   3  20       12.51       29.31     23.97 o
   3   3  20        8.69        6.07     23.50 o
   4   3  20        1.98      -14.04     25.95 o
 -10   4  20     3521.68     3579.29    228.31 o
  -9   4  20     1233.68     1141.88    111.45 o
  -8   4  20     1418.53     1411.52     82.80 o
  -7   4  20     3798.99     3376.99    146.15 o
  -6   4  20     2602.79     2493.67    115.53 o
  -5   4  20      217.34      225.52     31.09 o
  -4   4  20      989.18      949.32     58.04 o
  -3   4  20     1651.85     1619.66     71.83 o
  -2   4  20     4745.10     4514.96    280.95 o
  -1   4  20     2691.60     2572.79    212.87 o
   0   4  20     1383.29     1311.50     79.07 o
   1   4  20     4552.58     4693.38    154.63 o
   2   4  20     5793.73     6008.76    190.15 o
   3   4  20     4382.99     4434.20    148.61 o
  -9   5  20       51.17       74.90     38.63 o
  -8   5  20        6.22      -31.47     31.47 o
  -7   5  20       39.23      -14.74     31.60 o
  -6   5  20      259.41      274.55     44.92 o
  -5   5  20       27.67      -15.05     25.92 o
  -4   5  20       71.20       42.38     29.07 o
  -3   5  20      368.93      439.18     41.23 o
  -2   5  20      341.60      293.13     36.15 o
  -1   5  20        7.14      -25.69     25.69 o
   0   5  20     1246.10     1150.74     74.29 o
   1   5  20      586.02      574.53     45.29 o
   2   5  20       89.29       38.18     51.10 o
  -7   6  20     1537.29     1454.12    108.37 o
  -6   6  20     1823.43     1816.15    102.65 o
  -5   6  20     2290.33     2218.85     94.44 o
  -4   6  20     2098.31     2218.22     93.20 o
  -3   6  20     3359.72     3427.08    125.56 o
  -2   6  20     3368.32     3573.09    176.38 o
  -1   6  20     2661.33     2791.23    112.54 o
   0   6  20     1699.32     1677.82    151.59 o
 -11   1  21     3375.25     3313.46    184.33 o
 -10   1  21     1292.66     1151.54     71.33 o
  -9   1  21     1040.80      980.26     64.00 o
  -8   1  21     2833.39     2495.91    112.10 o
  -7   1  21     4316.00     3691.95    149.48 o
  -6   1  21      563.53      538.09    100.43 o
  -5   1  21      364.88      339.50     31.10 o
  -4   1  21     2433.79     2369.36     87.03 o
  -3   1  21     3579.23     3698.94    153.11 o
  -2   1  21     3290.11     3449.09    149.13 o
  -1   1  21      389.60      448.58     43.81 o
   0   1  21     1705.35     1835.27     91.83 o
   1   1  21     5776.55     5886.75    223.87 o
   2   1  21     3890.85     4105.96    167.09 o
   3   1  21     2019.72     1946.82     98.08 o
   4   1  21     2168.80     2311.05     92.40 o
 -11   2  21      132.53      137.29     57.66 o
 -10   2  21       68.73      -32.09     44.66 o
  -9   2  21        5.18       28.40     43.57 o
  -8   2  21        0.23       -0.44     41.16 o
  -7   2  21       29.24       -1.28     39.00 o
  -6   2  21       63.09       21.43     39.80 o
  -5   2  21       14.32       14.06     29.17 o
  -4   2  21        1.11       -3.15     29.90 o
  -3   2  21       92.43       44.04     39.82 o
  -2   2  21       59.31       72.98     50.05 o
  -1   2  21        0.03        3.94     28.52 o
   0   2  21      182.48      180.88     35.89 o
   1   2  21        3.18      -25.06     25.06 o
   2   2  21        2.06       37.83     23.35 o
   3   2  21        0.00       17.63     31.49 o
 -10   3  21     1181.33     1281.47    120.21 o
  -9   3  21     1087.81      864.95     98.66 o
  -8   3  21     2486.18     2254.45    164.25 o
  -6   3  21      593.00      407.34     71.22 o
  -5   3  21      418.44      391.78     46.35 o
  -4   3  21     2574.89     2327.67    366.41 o
  -3   3  21     3346.47     3164.97    162.57 o
  -2   3  21     2169.11     2202.47    110.02 o
  -1   3  21     1886.83     1888.68    125.19 o
   0   3  21     1820.13     1888.23     77.69 o
   1   3  21     2376.78     2445.86     92.58 o
   2   3  21     3591.81     3767.54    128.09 o
   3   3  21     1475.01     1458.56     75.30 o
  -9   4  21       35.42       35.48     54.98 o
  -8   4  21       36.32      -35.51     50.32 o
  -7   4  21        8.04        1.27     51.09 o
  -6   4  21       67.68        7.97     51.22 o
  -5   4  21       79.92       56.64     26.34 o
  -4   4  21       17.89      -23.74     23.74 o
  -3   4  21        2.17      -29.86     44.70 o
  -2   4  21      369.68      380.30     60.64 o
  -1   4  21      792.85      778.83     70.80 o
   0   4  21      927.59      861.48     51.48 o
   1   4  21        9.92      -16.84     24.96 o
   2   4  21       18.58       10.91     27.14 o
  -8   5  21     2029.62     1884.23    158.79 o
  -7   5  21     1619.29     1513.89    160.03 o
  -6   5  21     1938.41     1862.25    101.63 o
  -5   5  21     1313.55     1288.62     66.12 o
  -4   5  21     1909.62     1936.81     85.03 o
  -3   5  21     1503.11     1472.39     71.40 o
  -2   5  21      891.03      855.76     53.34 o
  -1   5  21     1356.08     1260.33    133.14 o
   0   5  21     1939.30     1883.75    144.09 o
  -5   6  21        1.64      -34.52     34.52 o
  -4   6  21      632.07      735.42     53.64 o
  -3   6  21       66.84       53.92     31.72 o
 -10   0  22     1704.53     1684.47    131.08 o
  -9   0  22     3625.13     3306.83    200.41 o
  -8   0  22     5482.27     5017.51    276.61 o
  -7   0  22     2473.12     2200.84    144.27 o
  -6   0  22      433.51      325.23     57.61 o
  -5   0  22      903.66      899.95     72.16 o
  -4   0  22     2535.58     2643.84    116.90 o
  -3   0  22     1359.71     1313.33     95.67 o
  -2   0  22      299.79      270.83     37.79 o
  -1   0  22      510.98      629.26     55.13 o
   0   0  22     4452.23     4780.86    186.81 o
   1   0  22     4413.48     4383.61    258.76 o
   2   0  22     1327.98     1214.13    114.92 o
   3   0  22     1600.32     1496.33    134.40 o
 -10   1  22       35.55      -14.40     30.19 o
  -9   1  22       49.31       33.69     29.85 o
  -8   1  22      306.42      269.51     38.85 o
  -7   1  22       69.96       97.27     47.79 o
  -6   1  22      178.86      179.01     51.53 o
  -5   1  22       25.96       -9.92     42.14 o
  -4   1  22        6.27      -10.91     29.25 o
  -3   1  22       61.84       44.54     57.09 o
  -2   1  22      116.38      135.67     34.72 o
  -1   1  22      176.95      196.76     37.12 o
   0   1  22      128.15      103.36     33.17 o
   1   1  22       45.39       78.04     32.09 o
   2   1  22        4.28        6.02     30.78 o
 -10   2  22     2966.32     2955.74    194.65 o
  -9   2  22     2853.16     2631.39    178.92 o
  -8   2  22     2448.42     2289.37    162.14 o
  -7   2  22     2243.44     2047.65    149.60 o
  -6   2  22      637.88      644.29     81.46 o
  -5   2  22     3480.69     3145.02    298.88 o
  -4   2  22     4906.94     5087.63    203.29 o
  -3   2  22     1219.53     1417.48    136.29 o
  -2   2  22     1379.41     1392.93     82.33 o
  -1   2  22     1318.77     1357.34     99.11 o
   0   2  22     1433.22     1377.95     80.63 o
   1   2  22     1554.85     1546.63     86.95 o
   2   2  22      928.25      911.94     65.97 o
  -9   3  22       11.32      -46.19     46.19 o
  -8   3  22      171.55      112.99     59.66 o
  -7   3  22       53.63       57.98     51.13 o
  -6   3  22        2.26      -35.30     35.30 o
  -5   3  22      132.12      134.03     39.57 o
  -4   3  22       15.31      -31.08     31.08 o
  -3   3  22      168.14      210.31     47.83 o
  -2   3  22      215.77      287.27     44.70 o
  -1   3  22       16.56        5.60     55.46 o
   0   3  22       48.27       65.99     36.25 o
   1   3  22      103.24       62.34     26.25 o
  -8   4  22     2936.79     2786.67    196.36 o
  -7   4  22     2199.46     1960.93    153.95 o
  -6   4  22      857.22      796.03     93.88 o
  -5   4  22      869.57      935.91     69.57 o
  -4   4  22     1567.60     1497.16    190.00 o
  -3   4  22     1759.25     1665.82    204.16 o
  -2   4  22      420.08      402.00     39.16 o
  -1   4  22      885.40      929.08     79.47 o
   0   4  22     2745.21     2806.06    111.26 o
  -6   5  22      162.19       66.99     60.62 o
  -5   5  22       15.96      -43.87     43.87 o
  -4   5  22        3.32        2.15     37.50 o
  -3   5  22       27.92       -8.33     27.38 o
  -2   5  22       12.68      -26.36     31.13 o
  -9   1  23     3406.34     3181.34    201.76 o
  -8   1  23     3493.41     3180.77    199.18 o
  -7   1  23     2737.08     2465.93    166.91 o
  -6   1  23     1582.31     1551.66    122.34 o
  -5   1  23     3573.83     3645.50    124.69 o
  -4   1  23     3220.30     3433.56    189.27 o
  -3   1  23      848.44      772.96     62.51 o
  -2   1  23      735.05      925.13     63.41 o
  -1   1  23     1838.64     1840.82     95.04 o
   0   1  23     2261.04     2359.35    111.29 o
   1   1  23     1008.11      941.66     52.52 o
  -9   2  23       42.18       24.49     48.98 o
  -8   2  23       60.42      -29.81     45.72 o
  -7   2  23       87.70      161.52     55.60 o
  -6   2  23        4.67      -43.55     43.55 o
  -5   2  23        2.16      -30.08     30.08 o
  -4   2  23       95.38       80.07     37.74 o
  -3   2  23       82.06       53.07     35.76 o
  -2   2  23       50.85       32.82     72.57 o
  -1   2  23        8.71       28.05     33.04 o
   0   2  23       12.14        1.61     47.99 o
   1   2  23        0.58      -29.58     29.58 o
  -8   3  23     2978.61     2851.21    197.10 o
  -7   3  23     2157.17     2077.84    155.75 o
  -6   3  23     1990.51     1872.27    143.82 o
  -5   3  23     4102.07     4477.69    263.11 o
  -4   3  23     2074.79     1921.93    341.74 o
  -3   3  23      865.96      852.17     67.49 o
  -2   3  23      827.00      769.03     79.70 o
  -1   3  23     1502.63     1565.23     91.53 o
   0   3  23     1742.08     1798.99    100.12 o
  -6   4  23        0.64       -8.47     49.60 o
  -5   4  23       22.99      -49.51     49.51 o
  -4   4  23        3.36      -32.06     32.06 o
  -3   4  23        5.36      -62.57     62.57 o
  -2   4  23      324.54      248.69     46.39 o
  -8   0  24     2310.01     2200.12    151.57 o
  -5   0  24     4434.01     4971.07    281.70 o
  -4   0  24     1451.48     1423.15    116.80 o
  -3   0  24      618.60      598.99     75.90 o
  -2   0  24     2221.94     2157.20    152.83 o
  -1   0  24     4192.25     4009.93    241.63 o
   0   0  24     2006.65     1971.42    150.71 o
  -8   1  24        6.31      -45.47     45.47 o
  -7   1  24       11.72      -10.27     45.44 o
  -6   1  24       68.74       27.03     46.77 o
  -5   1  24        0.56       20.03     32.05 o
  -4   1  24        0.00      -17.88     26.15 o
  -3   1  24       63.17      106.65     32.31 o
  -2   1  24       85.99       97.43     36.78 o
  -1   1  24        7.27       48.74     28.33 o
  -7   2  24     3190.50     3284.99    210.53 o
  -6   2  24     3794.77     4149.17    248.04 o
  -5   2  24     5163.43     5447.53    304.05 o
  -4   2  24     2691.92     2874.66    133.65 o
  -3   2  24     1995.63     2130.92    144.44 o
  -2   2  24     1954.38     1974.21    103.63 o
  -1   2  24     1922.15     1998.38    140.85 o
  -5   3  24       76.03       19.30     51.45 o
  -4   3  24      395.33      370.16    102.83 o
  -3   3  24      458.74      411.56     53.39 o
  -4   1  25     1610.11     1676.81     94.61 o
 
